# Supplementary material for: Exonic Variants Associated with Development of Aspirin Exacerbated Respiratory Diseases
Source: PLoS One. 2014 Nov 5;9(11):e111887. doi: 10.1371/journal.pone.0111887 (PMC4221198; doi:10.1371/journal.pone.0111887)
Supplement: Table S1 — The top 100 SNPs with lower p -values between AERD and ATA. (XLS) [file pone.0111887.s003.xls]

## Sheet: Sup1
No.	Name	rs#	Allele	Gene(s)	Chr	Position	Transcript(s)	in EXON	Mutation(s)	HWE (AERD)	HWE (AERD)	MAF			AERD vs. ATA		AERD vs. NC		ATA vs. NC		ETC
												AERD, n=166	ATA, n=398	NC,n=399	OR (95% CI)	p-value	OR(95% CI)	p-value	OR(95% CI)	p-value
1	exm537513*	rs1042136	A>C	HLA-DPB1	6	33048628	NM_002121	EXON	Missense_I94L	0.427156	0.0105299	0.17	0.06	0.062	3.28(2.13-5.04)	3.4e-08	3.20(1.98-5.17)	9.23e-07	1.01(0.66-1.56)	0.96	Selected as top 10 SNP
2	exm537522	rs1042151	A>G	HLA-DPB1	6	33048661	NM_002121	EXON	Missense_M105V	0.371659	0.526282	0.19	0.09	0.085	2.50(1.71-3.67)	2.38e-06	2.53(1.65-3.89)	1.59e-05	1.07(0.73-1.55)	0.73	Selected as top 10 SNP
3	exm-rs3097671	rs3097671	G>C	HLA-DPA1	6	33047612	NM_001242524,NM_001242525,NM_002121	EXON	Silent,Silent,Silent	0.316699	0.568099	0.19	0.09	0.084	2.47(1.69-3.62)	3.19e-06	2.59(1.68-3.99)	1.05e-05	1.10(0.76-1.60)	0.62	Selected as top 10 SNP
4	exm-rs2179920	rs2179920	G>A	HLA-DPA2	6	33058874		Intergenic		0.371659	0.61085	0.19	0.09	0.089	2.45(1.67-3.58)	3.95e-06	2.47(1.61-3.79)	2.41e-05	1.07(0.74-1.54)	0.73	-385bps form the 5' UTR of pseudo gene HLA-DPA2
5	exm-rs2281389	rs2281389	T>C	HLA-DPA2	6	33059796		Pseudo gene		0.316699	0.654384	0.19	0.09	0.087	2.43(1.66-3.55)	4.62e-06	2.55(1.66-3.92)	1.38e-05	1.12(0.77-1.62)	0.56	on pseudopseudo HLA-DPA2
6	exm537485	rs1126504	C>G	HLA-DPA1	6	33048457	NM_001242524,NM_001242525,NM_002121	EXON	Silent,Silent,Missense_L37V	0.59584	0.281794	0.28	0.17	0.157	2.17(1.55-3.02)	5.32e-06	2.28(1.57-3.30)	1.06e-05	1.03(0.77-1.39)	0.83	excluded from the HLA-gene best combination
7	exm-rs2064478	rs2064478	G>A	COL11A2P1	6	33072266		Pseudo gene		0.371659	0.698557	0.19	0.09	0.087	2.40(1.64-3.51)	5.88e-06	2.51(1.64-3.85)	1.85e-05	1.12(0.78-1.63)	0.54	on pseudopseudo COL11A2P1
8	exm-rs3117230	rs3117230	T>C	COL11A2P1	6	33075635		Intergenic		0.371659	0.698557	0.19	0.09	0.087	2.40(1.64-3.51)	5.88e-06	2.51(1.64-3.85)	1.85e-05	1.12(0.78-1.63)	0.54	714bps form the 3' UTR of gene HLA-DPB2
9	exm-rs2064474	rs2064474	C>T	Luc7l	6	33073463		Intorn		0.43143	0.392345	0.2	0.09	0.088	2.38(1.63-3.46)	5.92e-06	2.58(1.68-3.96)	1.02e-05	1.16(0.81-1.68)	0.42	intorn
10	exm-rs3129270	rs3129270	G>A	HLA-DPB2	6	33097423		Intergenic		0.480888	0.588303	0.09	0.03	0.043	4.09(2.20-7.60)	6e-06	3.01(1.63-5.53)	0.0004	0.79(0.43-1.47)	0.46	533bps form the 3' UTR of gene HLA-DPB2
11	exm-rs3129294	rs3129294	T>G	HLA-DPB2	6	33084671	NR_001435	EXON	Silent	0.901886	0.124426	0.32	0.21	0.206	1.91(1.41-2.58)	2.75e-05	1.85(1.32-2.60)	0.0003	0.96(0.74-1.24)	0.76	Selected as top 10 SNP
12	exm83523	rs3818822	G>A	CHIA	1	111857208	NM_021797,NM_201653	EXON	Silent,Missense_G102R	0.0388269	0.762388	0.13	0.06	0.065	2.55(1.64-3.95)	3e-05	2.02(1.23-3.31)	0.005	0.91(0.59-1.42)	0.69	Selected as top 10 SNP
13	exm-rs3116999	rs3116999	C>G	HLA-DPB2	6	33097166		Intergenic		0.818574	0.220445	0.13	0.06	0.072	2.74(1.70-4.41)	3.58e-05	2.24(1.36-3.70)	0.002	0.86(0.54-1.35)	0.51	276bps form 3' UTR of gene HLA-DPB2
14	exm537523	rs1042153	G>A	HLA-DPB1	6	33048663	NM_002121	EXON	Missense_M105I	0.699859	0.388419	0.26	0.15	0.143	2.04(1.45-2.87)	3.91e-05	1.96(1.35-2.85)	0.0004	1.01(0.74-1.37)	0.94	excluded from the HLA-gene best combination
15	exm1884673	rs118191745	A>G	THRA	17	38241000	NM_001190919,NM_003250,NM_001190918,NM_199334	EXON	Missense_I170V,Missense_I170V,Missense_I170V,Missense_I170V	0.65781	0.959871	0.03	0.003	0.0063	13.61(2.89-63.96)	6.2e-05	5.30(1.40-20.12)	0.009	0.54(0.09-3.18)	0.49	Selected as top 10 SNP
16	exm-rs3130267	rs3130267	T>G	MYL8P	6	33306794		Pseudo gene		0.361054	0.805995	0.42	0.3	0.281	1.78(1.34-2.36)	6.8e-05	2.45(1.75-3.44)	8.72e-08	1.16(0.91-1.48)	0.22	on pseudo gene MYL8P
17	exm538564	rs3130100	T>C	ZBTB22	6	33283766	NM_005453,NM_001145338	EXON	Missense_T310A,Missense_T310A	0.422741	0.930129	0.38	0.27	0.265	1.79(1.33-2.39)	9.25e-05	2.39(1.69-3.39)	4.51e-07	1.08(0.85-1.39)	0.53	Selected as top 10 SNP
18	exm-rs3106192	rs3106192	T>C	LYPLA2P1	6	33326250		Intergenic		0.64974	0.330808	0.4	0.29	0.3	1.75(1.32-2.32)	9.59e-05	2.11(1.51-2.94)	7.02e-06	0.97(0.77-1.23)	0.82	6251bps form the 3' UTR of pseudo gene LYPLA2P1
19	exm2264237	rs1074373	A>C	LOC401320	7	30616761	NR_038889	EXON	Silent	0.999575	0.384933	0.33	0.44	0.436	0.57(0.42-0.76)	0.0001	0.56(0.41-0.77)	0.0003	1.03(0.83-1.29)	0.78	Selected as top 10 SNP
20	exm396794	rs1047626	G>A	SLC30A9	4	42003671	NM_006345	EXON	Missense_M50V	0.90619	0.950014	0.009	0.05	0.04	0.13(0.03-0.53)	0.0001	0.13(0.03-0.60)	0.0009	1.50(0.89-2.54)	0.13	Selected as top 10 SNP
21	exm-rs3117324	rs3117324	C>A	LYPLA2P1	6	33324527		Intergenic		0.344241	0.215184	0.43	0.32	0.319	1.69(1.28-2.23)	0.0002	2.05(1.48-2.84)	9.91e-06	1.02(0.81-1.29)	0.85	7974bps form the 3' UTR of pseudo gene LYPLA2P1
22	exm-rs3128927	rs3128927	C>T	COL11A2P1	6	33074288		Intergenic		0.66815	0.585347	0.26	0.16	0.142	1.87(1.35-2.61)	0.0002	2.07(1.43-3.01)	0.0001	1.17(0.87-1.59)	0.3	on pseudo gene COL11A2P1
23	exm791954	rs7862221	T>C	TSC1	9	135782221	NM_001162426,NM_001162427,NM_000368	EXON	Synonymous_E444E,Synonymous_E394E,Synonymous_E445E	0.581898	0.720117	0.13	0.06	0.062	2.38(1.50-3.76)	0.0002	2.35(1.38-4.02)	0.002	1.05(0.67-1.64)	0.82	Selected as top 10 SNP
24	exm-rs455567	rs455567	C>T	WDR46	6	33252115	NM_005452,NM_001164267		Silent,Silent	0.445854	0.789896	0.38	0.27	0.259	1.73(1.29-2.33)	0.0003	2.06(1.47-2.89)	2.05e-05	1.06(0.83-1.36)	0.65
25	exm1010999	rs10876838	C>T	OR10P1	12	56030938	NM_206899	EXON	Missense_P88L	0.753049	0.121336	0.22	0.32	0.31	0.55(0.39-0.76)	0.0003	0.65(0.46-0.93)	0.01	1.03(0.81-1.30)	0.81
26	exm1011022	rs7970885	G>A	OR10P1	12	56031273	NM_206899	EXON	Missense_V200M	0.753049	0.121336	0.22	0.32	0.31	0.55(0.39-0.76)	0.0003	0.65(0.46-0.93)	0.01	1.03(0.81-1.30)	0.81
27	exm-rs469064	rs469064	G>T	WDR46	6	33250476	NM_005452,NM_001164267		Silent,Silent	0.445854	0.992634	0.38	0.27	0.259	1.72(1.28-2.31)	0.0003	2.05(1.46-2.88)	2.37e-05	1.05(0.82-1.35)	0.69
28	exm-rs2237892	rs2237892	C>T	KCNQ1	11	2839751	NM_000218,NR_040711		Silent,Silent	0.278749	0.381439	0.46	0.34	0.391	1.66(1.26-2.20)	0.0003	1.32(0.98-1.78)	0.07	0.77(0.61-0.97)	0.02
29	exm1352136	rs35489971	G>A	RAB37	17	72700943	NM_175738,NM_139018	EXON	Silent,Missense_V19A	0.671237	0.232512	0.3	0.21	0.246	1.80(1.31-2.49)	0.0003	1.49(1.06-2.10)	0.02	0.85(0.66-1.10)	0.22
30	exm2259454	rs7866939	C>T		9	85126163				0.913757	0.480118	0.52	0.42	0.44	1.67(1.26-2.22)	0.0003	1.47(1.08-2.01)	0.01	0.98(0.79-1.23)	0.88
31	exm1398222	rs2158367	A>G	WDR18	19	990281	NM_024100	EXON	Missense_A172T	0.604218	0.0691351	0.37	0.27	0.25	1.66(1.25-2.20)	0.0004	1.92(1.37-2.69)	0.0001	1.11(0.87-1.42)	0.41
32	exm-rs456261	rs456261	C>T	PFDN6	6	33258443	NM_014260,NM_001185181		Silent,Silent	0.710072	0.935726	0.36	0.25	0.25	1.70(1.27-2.29)	0.0004	2.03(1.44-2.86)	3.82e-05	1.05(0.82-1.35)	0.71
33	exm2263869	rs1340117	A>C		1	208830611				0.0517587	0.808269	0.15	0.23	0.221	0.53(0.36-0.77)	0.0004	0.44(0.28-0.69)	0.0002	0.98(0.75-1.28)	0.88
34	exm-rs211476	rs211476	A>C		6	33319596				0.444022	0.35258	0.44	0.33	0.323	1.64(1.24-2.16)	0.0005	2.04(1.47-2.83)	1.2e-05	1.06(0.84-1.33)	0.64
35	exm2270094	rs10464032	T>G		5	98451600				0.891543	0.681246	0.13	0.2	0.161	0.51(0.34-0.76)	0.0005	0.73(0.47-1.13)	0.15	1.31(0.99-1.74)	0.06
36	exm-rs213202	rs213202	T>C	VPS52	6	33232055	NM_022553		Silent	0.37629	0.959492	0.38	0.28	0.261	1.69(1.26-2.26)	0.0005	2.06(1.47-2.88)	2.08e-05	1.10(0.86-1.41)	0.45
37	exm-rs213204	rs213204	A>C	RPS18	6	33241076	NM_022551		Silent	0.37629	0.959492	0.38	0.28	0.261	1.69(1.26-2.26)	0.0005	2.06(1.47-2.88)	2.08e-05	1.10(0.86-1.41)	0.45
38	exm2273046	rs7287901	G>T		22	47823761				0.025209	0.112083	0.2	0.3	0.279	0.57(0.41-0.79)	0.0005	0.64(0.44-0.93)	0.02	1.08(0.85-1.37)	0.52
39	exm2272059	rs4254249	T>C		14	28457813				0.770335	0.0726187	0.53	0.41	0.451	1.60(1.22-2.09)	0.0005	1.45(1.07-1.96)	0.02	0.88(0.71-1.09)	0.26
40	exm1853088	rs190342596	G>A	RNF207	1	6272793	NM_207396	EXON	Missense_A512T	0.811979	0.979955	0.02	0.001	0.0088	21.66(2.46-190.94)	0.0005	2.64(0.76-9.12)	0.13	0.17(0.02-1.47)	0.06
41	exm1744510	rs140162029	A>C	WEE1	11	9606879	NM_003390,NM_001143976	EXON	Missense_N455H,Missense_N241H	0.780721	0.959871	0.02	0.003	0.0075	12.61(2.51-63.26)	0.0005	3.25(0.88-12.02)	0.08	0.25(0.05-1.40)	0.1
42	exm910836	rs2276038	T>C	P2RX3	11	57137424	NM_002559	EXON	Missense_A383V	0.734938	0.639228	0.25	0.36	0.328	0.59(0.44-0.80)	0.0005	0.65(0.46-0.91)	0.01	1.07(0.84-1.35)	0.59
43	exm2272319	rs11072930	C>T		15	80910857				0.397403	0.657225	0.29	0.4	0.335	0.60(0.45-0.81)	0.0005	0.76(0.54-1.09)	0.13	1.25(0.99-1.58)	0.06
44	exm-rs2235321	rs2235321	G>A	TMPRSS6	22	37462926	NM_153609	EXON	Synonymous_Y739Y	0.909369	0.851745	0.55	0.43	0.454	1.61(1.22-2.12)	0.0006	1.50(1.09-2.05)	0.01	0.91(0.73-1.14)	0.41
45	exm-rs3117016	rs3117016	C>T	HLA-DPB2	6	33095516	NR_001435		Silent	0.10639	0.379386	0.52	0.42	0.456	1.62(1.22-2.13)	0.0006	1.65(1.21-2.25)	0.001	0.89(0.72-1.11)	0.32
46	exm2269324	rs66523341	C>T	MGAT5	2	135122375	NM_002410		Silent	0.64043	0.606973	0.33	0.44	0.381	0.62(0.47-0.82)	0.0006	0.78(0.57-1.08)	0.14	1.24(0.99-1.55)	0.06
47	exm587897	rs2306916	T>A	SYNE1	6	152647681	NM_033071,NM_182961	EXON	Missense_L4944M,Missense_L5015M	0.6901	0.332773	0.1	0.16	0.141	0.47(0.30-0.75)	0.0006	0.51(0.30-0.85)	0.007	1.12(0.83-1.52)	0.47
48	exm-rs1847472	rs1847472	G>T	BACH2	6	90973159	NM_021813,NM_001170794		Silent,Silent	0.843343	0.49624	0.02	0.06	0.041	0.24(0.09-0.64)	0.0007	0.40(0.13-1.23)	0.09	1.59(0.95-2.66)	0.08
49	exm-rs211455	rs211455	T>C		6	33328518				0.295724	0.313043	0.42	0.32	0.307	1.63(1.23-2.15)	0.0007	2.10(1.51-2.92)	5.36E-06	1.08(0.86-1.36)	0.51
50	exm2266035	rs12522451	A>G		5	163009137				0.913101	0.0784964	0.23	0.32	0.303	0.58(0.42-0.80)	0.0007	0.59(0.41-0.84)	0.003	1.02(0.80-1.30)	0.86
51	exm299494	rs267561	A>G	ITGA9	3	37574951	NM_002207	EXON	Missense_G507E	0.767658	0.547179	0.24	0.16	0.188	1.80(1.28-2.52)	0.0007	1.47(1.03-2.11)	0.03	0.79(0.59-1.05)	0.1
52	exm1961503	rs141680917	A>G	TMC2	20	2572968	NM_080751	EXON	Missense_M283V	0.718738	0.939763	0.03	0.004	0.0063	8.58(2.19-33.56)	0.0007	3.68(1.15-11.78)	0.03	0.74(0.19-2.92)	0.66
53	exm462580	rs202138455	C>T	PDE8B	5	76715606	NM_001029854,NM_001029852,NM_003719,NM_001029853,NM_001029851	EXON	Missense_T668M,Missense_T660M,Missense_T715M,Missense_T695M,Missense_T618M	0.843343	1	0.02	0	0.0025	0	0.0008	3.57(0.51-24.76)	0.17
54	exm2268712	rs1327602	C>T		1	81807097				0.513004	0.21767	0.29	0.38	0.384	0.62(0.46-0.82)	0.0008	0.58(0.42-0.80)	0.0007	0.99(0.79-1.22)	0.89
55	exm-rs2698081	rs2698081	C>T		12	119294242				0.0252483	0.0991139	0.39	0.29	0.34	1.64(1.22-2.19)	0.0008	1.18(0.85-1.64)	0.32	0.80(0.63-1.00)	0.05
56	exm1066078	rs139794584	G>A	DGKH	13	42772730	NM_001204504,NM_152910,NM_178009,NM_001204506,NM_001204505	EXON	Missense_V762I,Missense_V762I,Missense_V762I,Missense_V626I,Missense_V626I	0.874764	0.316516	0.01	0.05	0.028	0.22(0.07-0.63)	0.0009	0.37(0.11-1.24)	0.08	1.61(0.87-2.99)	0.13
57	exm537704	rs2855430	G>A	COL11A2	6	33141280	NM_080679,NM_080681,NM_080680	EXON	Missense_P787L,Missense_P808L,Missense_P894L	0.298469	0.657227	0.12	0.06	0.062	2.20(1.39-3.48)	0.0009	2.55(1.50-4.34)	0.0005	1.20(0.76-1.91)	0.44
58	exm-rs2744505	rs2744505	G>C	COL11A2	6	33153122	NM_080679,NM_080681,NM_080680		Silent,Silent,Silent	0.298469	0.657227	0.12	0.06	0.062	2.20(1.39-3.48)	0.0009	2.55(1.50-4.34)	0.0005	1.20(0.76-1.91)	0.44
59	exm-rs2855459	rs2855459	C>T	COL11A2	6	33154656	NM_080679,NM_080681,NM_080680,NM_001163771		Silent,Silent,Silent,Silent	0.298469	0.657227	0.12	0.06	0.062	2.20(1.39-3.48)	0.0009	2.55(1.50-4.34)	0.0005	1.20(0.76-1.91)	0.44
60	exm-rs3130014	rs3130014	C>T		6	33312308				0.444022	0.922785	0.44	0.34	0.295	1.60(1.21-2.12)	0.001	2.36(1.69-3.30)	2.45E-07	1.29(1.02-1.63)	0.04
61	exm-rs10512597	rs10512597	C>T	RAB37	17	72699833	NM_175738,NM_139018		Silent,Silent	0.837064	0.189891	0.3	0.22	0.246	1.71(1.24-2.36)	0.001	1.40(1.00-1.97)	0.05	0.86(0.66-1.11)	0.24
62	exm394350	rs35859249	C>T	TBC1D1	4	37904089	NM_015173,NM_001253912	EXON	Missense_R125W,Missense_R125W	0.247494	0.624609	0.15	0.08	0.094	2.07(1.35-3.18)	0.001	1.75(1.10-2.80)	0.02	0.84(0.57-1.23)	0.36
63	exm2271877	rs2240311	T>C	RAB35	12	120533965	NM_001167606,NM_006861	EXON	Silent,Silent	0.525519	0.22945	0.41	0.51	0.497	0.64(0.49-0.84)	0.001	0.65(0.48-0.88)	0.006	1.05(0.85-1.30)	0.66
64	exm1456779	rs2285412	C>A	HAUS5	19	36109312	NM_015302	EXON	Missense_A277D	0.627872	0.879414	0.04	0.008	0.024	5.37(1.90-15.18)	0.001	1.99(0.82-4.86)	0.14	0.44(0.17-1.17)	0.09
65	exm1456890	rs2285418	T>G	ETV2	19	36133528	NM_014209	EXON	Missense_L28V	0.627872	0.879414	0.04	0.008	0.024	5.37(1.90-15.18)	0.001	1.99(0.82-4.86)	0.14	0.44(0.17-1.17)	0.09
66	exm-rs3106190	rs3106190	G>C	TAPBP	6	33280629	NM_172209,NM_003190,NM_172208		Silent,Silent,Silent	0.351117	0.895628	0.35	0.26	0.247	1.64(1.22-2.20)	0.001	2.24(1.58-3.19)	4.00E-06	1.15(0.90-1.49)	0.27
67	exm-rs3106189	rs3106189	G>A	TAPBP	6	33282002	NM_172209,NM_003190,NM_172208	EXON	Silent,Silent,Silent	0.351117	0.895628	0.35	0.26	0.247	1.64(1.22-2.20)	0.001	2.24(1.58-3.19)	4.00E-06	1.15(0.90-1.49)	0.27
68	exm-rs939876	rs939876	T>C	TBC1D30	12	65252118	NM_015279		Silent	0.843343	0.979955	0.02	0.001	0.0088	19.94(2.24-177.07)	0.001	1.66(0.47-5.88)	0.44	0.10(0.01-0.86)	0.009
69	exm-rs2339871	rs2339871	T>C		18	51487466				0.925332	0.862954	0.56	0.47	0.497	1.56(1.19-2.05)	0.001	1.55(1.14-2.11)	0.005	0.93(0.75-1.16)	0.54
70	exm-rs9290936	rs9290936	G>T	IL1RAP	3	190252635	NM_001167931,NM_001167929,NM_001167928,NM_001167930,NM_134470,NM_002182		Silent,Silent,Silent,Silent,Silent,Silent	0.284391	0.205001	0.36	0.46	0.47	0.63(0.48-0.84)	0.001	0.62(0.46-0.85)	0.002	0.89(0.72-1.11)	0.31
71	exm-rs1397048	rs1397048	G>A	OR8U8	11	56466099	NM_001013356		Silent	0.141936	0.201366	0.16	0.24	0.24	0.57(0.40-0.81)	0.001	0.57(0.38-0.86)	0.005	1.02(0.78-1.32)	0.91
72	exm910089	rs532637	T>C	OR8U8	11	56468020	NM_001013356,NM_001013358,NM_001005213	EXON	Silent,Missense_C53R,Missense_C53R	0.141936	0.201366	0.16	0.24	0.241	0.57(0.40-0.81)	0.001	0.57(0.38-0.85)	0.005	1.01(0.78-1.31)	0.95
73	exm2272945	rs746192	T>G	NTSR1	20	61391977	NM_002531	EXON	Silent	0.241662	0.973846	0.08	0.13	0.116	0.47(0.29-0.77)	0.001	0.52(0.29-0.93)	0.02	1.16(0.83-1.63)	0.39
74	exm369180	rs137852682	C>T	CLCN2	3	184071575	NM_004366,NM_001171087,NM_001171088,NM_001171089	EXON	Missense_R577Q,Missense_R560Q,Missense_R533Q,Missense_R577Q	0.874764	1	0.01	0	0.0025	0	0.001	3.70(0.48-28.58)	0.19
75	exm2218526	rs138326425	G>A	PAMR1	11	35489623	NM_015430,NM_001001991	EXON	Missense_T249M,Missense_T249M	0.65781	0.899521	0.03	0.006	0.016	6.28(1.99-19.79)	0.001	2.47(0.91-6.72)	0.08	0.45(0.15-1.41)	0.16
76	exm-rs3135405	rs3135405	T>C		6	33311242				0.34308	0.39767	0.36	0.27	0.263	1.60(1.20-2.13)	0.001	2.29(1.61-3.25)	2.07E-06	1.12(0.88-1.44)	0.36
77	exm1401878	rs7250872	C>T	ATP8B3	19	1811603	NM_138813,NM_001178002	EXON	Missense_G45R,Silent	0.296546	0.333912	0.34	0.47	0.442	0.63(0.48-0.84)	0.001	0.63(0.45-0.89)	0.007	1.15(0.92-1.44)	0.21
78	exm-rs459094	rs459094	T>G	ERG	21	40007704	NM_001243432,NM_001243428,NM_004449,NM_001136154		Silent,Silent,Silent,Silent	0.0188718	0.509952	0.28	0.38	0.361	0.62(0.46-0.84)	0.002	0.63(0.45-0.90)	0.009	1.09(0.87-1.36)	0.46
79	exm352559	rs1353776	G>C	AMOTL2	3	134077470	NM_016201	EXON	Missense_E732D	0.673907	0.564409	0.12	0.07	0.065	2.10(1.33-3.31)	0.002	2.39(1.41-4.06)	0.001	1.01(0.64-1.58)	0.98
80	exm-rs2290400	rs2290400	A>G	GSDMB	17	38066240	NM_001165958,NM_018530,NM_001042471,NM_001165959		Silent,Silent,Silent,Silent	0.490314	0.714632	0.17	0.27	0.258	0.59(0.42-0.83)	0.002	0.67(0.46-0.97)	0.03	1.07(0.84-1.37)	0.57
81	exm-rs465223	rs465223	G>C	KIFC1	6	33359716	NM_002263	EXON	Silent	0.811979	0.857995	0.35	0.27	0.278	1.60(1.19-2.14)	0.002	1.82(1.30-2.54)	0.0004	0.95(0.74-1.21)	0.66
82	exm2260097	rs4758826	A>C		12	61924685				0.0656072	0.879437	0.22	0.15	0.176	1.77(1.24-2.52)	0.002	1.81(1.23-2.67)	0.003	0.88(0.66-1.18)	0.4
83	exm460798	rs6453022	C>A	RGNEF	5	73076511	NM_001177693,NM_001080479	EXON	Missense_P284Q,Missense_P284Q	0.256886	0.598584	0.56	0.47	0.467	1.55(1.17-2.04)	0.002	1.58(1.16-2.15)	0.003	1.02(0.82-1.27)	0.85
84	exm1005090	rs298109	C>T	KRT75	12	52827818	NM_004693	EXON	Missense_R91G	0.310108	0.474702	0.19	0.26	0.289	0.58(0.41-0.82)	0.002	0.53(0.36-0.79)	0.001	1.00(0.78-1.27)	0.98
85	exm1474820	rs141236309	C>A	PSG7	19	43433687	NM_002783,NM_001206650	EXON	Missense_G206C,Missense_G84C	0.301588	0.740149	0.05	0.02	0.031	3.48(1.59-7.64)	0.002	1.94(0.90-4.18)	0.09	0.63(0.30-1.32)	0.21
86	exm1264999	rs8046813	C>A	KIAA1609	16	84531664	NM_020947	EXON	Missense_R10L	0.874764	1	0.01	0	0.0025	0	0.002	3.17(0.51-19.83)	0.21
87	exm2256900	rs181902283	G>A	03-Mar	5	126253720	NM_178450	EXON	Synonymous_D48D	0.780721	0.959871	0.02	0.003	0.0088	9.94(1.98-49.89)	0.002	2.42(0.68-8.64)	0.17	0.33(0.06-1.78)	0.17
88	exm359498	rs78861718	T>C	IGSF10	3	151166397	NM_178822	EXON	Missense_I458V	0.540751	0.819306	0.05	0.01	0.018	4.24(1.71-10.56)	0.002	2.78(1.16-6.67)	0.03	0.74(0.30-1.83)	0.51
89	exm2272288	rs8041080	C>T	ADAMTS17	15	100843884	NM_139057		Silent	0.977228	0.647052	0.55	0.45	0.472	1.55(1.17-2.04)	0.002	1.43(1.05-1.93)	0.02	0.92(0.74-1.14)	0.46
90	exm685639	rs4986783	T>G	NAT1	8	18080196	NM_001160179,NM_000662,NM_001160176,NM_001160175,NM_001160172,NM_001160171,NM_001160170,NM_001160173,NM_001160174	EXON	Missense_S214A,Missense_S214A,Missense_S276A,Missense_S276A,Missense_S214A,Missense_S214A,Missense_S214A,Missense_S214A,Missense_S214A	0.874764	1	0.01	0	0.0038	0	0.002	1.67(0.28-10.06)	0.57
91	exm910171	rs556056	G>A	OR8U8	11	56508525	NM_001013356	EXON	Missense_I291V	0.539029	0.682407	0.26	0.35	0.344	0.63(0.47-0.85)	0.002	0.61(0.43-0.87)	0.005	1.08(0.86-1.36)	0.51
92	exm2251152	rs11177192	T>C		12	68764325				0.137755	0.523605	0.44	0.36	0.371	1.54(1.17-2.03)	0.002	1.53(1.13-2.06)	0.006	0.91(0.73-1.14)	0.41
93	exm2267239	rs12049869	A>G		11	127718228				0.0674898	0.968118	0.42	0.51	0.48	0.66(0.50-0.86)	0.002	0.75(0.56-1.02)	0.06	1.19(0.96-1.48)	0.12
94	exm2264063	rs4082504	A>C		4	106448900				0.738649	0.212384	0.47	0.37	0.411	1.55(1.17-2.05)	0.002	1.31(0.97-1.77)	0.08	0.79(0.63-1.00)	0.05
95	exm2199000	rs74622901	G>A	VPS13A	9	79932585	NM_033305,NM_001018037,NM_015186,NM_001018038	EXON	Missense_D1643N,Missense_D1604N,Missense_D1643N,Missense_D1643N	0.664638	0.588303	0.06	0.03	0.041	2.86(1.48-5.55)	0.002	1.79(0.93-3.45)	0.09	0.72(0.39-1.32)	0.29
96	exm1398358	rs2240157	C>T	GRIN3B	19	1004740	NM_138690	EXON	Missense_W414R	0.114131	0.941517	0.57	0.47	0.48	1.55(1.17-2.05)	0.002	1.47(1.07-2.03)	0.02	0.92(0.74-1.14)	0.44
97	exm-rs911263	rs911263	A>G	RAD51B	14	68753593	NM_133509,NM_002877,NM_133510		Silent,Silent,Silent	0.128791	0.368239	0.19	0.13	0.143	1.78(1.24-2.57)	0.002	1.49(0.99-2.24)	0.06	0.91(0.67-1.24)	0.57
98	exm1024022	rs10778752	T>A	PTPRQ	12	80889829	NM_001145026	EXON	Missense_V473D	0.23965	0.0382946	0.39	0.49	0.467	0.64(0.47-0.85)	0.002	0.82(0.60-1.12)	0.21	1.19(0.95-1.48)	0.13
99	exm130582	rs1046934	C>A	TSEN15	1	184023529	NR_023349,NM_052965,NM_001127394	EXON	Silent,Missense_Q59H,Missense_Q59H	0.682317	0.930433	0.56	0.46	0.492	1.54(1.17-2.03)	0.002	1.25(0.91-1.71)	0.17	0.94(0.75-1.17)	0.55
100	exm519663	rs2274305	C>T	DCDC2	6	24291203	NM_001195610,NM_016356	EXON	Missense_S221G,Missense_S221G	0.797919	0.383952	0.29	0.21	0.205	1.62(1.19-2.20)	0.002	1.39(0.98-1.97)	0.07	1.00(0.77-1.30)	0.98
