# Supplementary material for: Exonic Variants Associated with Development of Aspirin Exacerbated Respiratory Diseases
Source: PLoS One. 2014 Nov 5;9(11):e111887. doi: 10.1371/journal.pone.0111887 (PMC4221198; doi:10.1371/journal.pone.0111887)
Supplement: Table S2 — Linkage disequilibrium (LD) between the six exonic SNPs in the HLA genes. (XLS) [file pone.0111887.s004.xls]

## Sheet: Sheet1
		D'
		exm-rs3097671 (HLA-DPA1)	exm537485 (HLA-DPA1)	exm537513 (HLA-DPB1)	exm537522 (HLA-DPB1)	exm537523 (HLA-DPB1)	exm-rs3129294 (HLA-DPB2)
r^2	exm-rs3097671		1	0.969	0.989	0.987	0.905
	exm537485	0.52		1	1	0.969	0.752
	exm537513	0.68	0.376		0.962	0.965	0.879
	exm537522	0.972	0.523	0.665		1	0.89
	exm537523	0.567	0.839	0.392	0.585		0.719
	exm-rs3129294	0.325	0.43	0.222	0.316	0.351
