# Supplementary material for: Exonic Variants Associated with Development of Aspirin Exacerbated Respiratory Diseases
Source: PLoS One. 2014 Nov 5;9(11):e111887. doi: 10.1371/journal.pone.0111887 (PMC4221198; doi:10.1371/journal.pone.0111887)
Supplement: Table S3 — The AUCs of combinations (26−1) for the six exonic SNPs in the HLA genes. (XLS) [file pone.0111887.s005.xls]

## Sheet: 6
TYPE	AUC	p-values of intercept	p-values of the 1st variable	p-values of the 2nd variable coefficent	p-values of the 3nd variable coefficent	p-values of the 4nd variable coefficent	p-values of the 5nd variable coefficent	p-values of the 6nd variable coefficent
exmrs3097671	0.585894	0.0765772	5.92998e-06
exm537485	0.598664	0.330433	7.16924e-06
exm537513	0.597229	0.0046046	1.80476e-07
exm537522	0.590092	0.0515071	2.53665e-06
exm537523	0.58839	0.436481	3.83038e-05
exmrs3129294	0.596755	0.931341	6.56034e-05
exmrs3097671 + exm537485	0.606084	0.056877	0.0651303	0.0704446
exmrs3097671 + exm537513	0.593741	0.00452715	0.84678	0.00694822
exmrs3097671 + exm537522	0.591451	0.0642674	0.980342	0.979141
exmrs3097671 + exm537523	0.595817	0.0650699	0.0341176	0.315798
exmrs3097671 + exmrs3129294	0.611762	0.0567557	0.00748107	0.0951658
exm537485 + exm537513	0.615152	0.00336569	0.12927	0.00153367
exm537485 + exm537522	0.60758	0.0390438	0.108423	0.0355234
exm537485 + exm537523	0.597573	0.374626	0.0615923	0.900491
exm537485 + exmrs3129294	0.607537	0.190419	0.0112378	0.176829
exm537513 + exm537522	0.596771	0.00396388	0.0128778	0.531344
exm537513 + exm537523	0.603061	0.0035511	0.000576301	0.345131
exm537513 + exmrs3129294	0.621618	0.00284047	0.000141336	0.102152
exm537522 + exm537523	0.597657	0.0463111	0.0175434	0.469198
exm537522 + exmrs3129294	0.615618	0.0375566	0.00359562	0.120016
exm537523 + exmrs3129294	0.604966	0.216678	0.0297629	0.0630335
exmrs3097671 + exm537485 + exm537513	0.616197	0.00381484	0.584549	0.107948	0.00963228
exmrs3097671 + exm537485 + exm537522	0.609564	0.048831	0.980665	0.0957398	0.979938
exmrs3097671 + exm537485 + exm537523	0.607343	0.0604551	0.0426932	0.0791109	0.373518
exmrs3097671 + exm537485 + exmrs3129294	0.612519	0.0501653	0.124467	0.205374	0.329436
exmrs3097671 + exm537513 + exm537522	0.599366	0.00341631	0.97964	0.00613411	0.979537
exmrs3097671 + exm537513 + exm537523	0.604023	0.00373715	0.705183	0.00693172	0.315358
exmrs3097671 + exm537513 + exmrs3129294	0.622352	0.00310244	0.662524	0.0068139	0.0920154
exmrs3097671 + exm537522 + exm537523	0.598878	0.0580472	0.980285	0.979315	0.472575
exmrs3097671 + exm537522 + exmrs3129294	0.617922	0.0468994	0.979726	0.978843	0.0875873
exmrs3097671 + exm537523 + exmrs3129294	0.611004	0.0532289	0.0937265	0.570028	0.160679
exm537485 + exm537513 + exm537522	0.615777	0.00353135	0.165729	0.0179393	0.932528
exm537485 + exm537513 + exm537523	0.615861	0.00430872	0.155159	0.00118744	0.443151
exm537485 + exm537513 + exmrs3129294	0.620615	0.00271613	0.412782	0.00277505	0.33765
exm537485 + exm537522 + exm537523	0.609129	0.0401621	0.0707706	0.0197819	0.279993
exm537485 + exm537522 + exmrs3129294	0.612335	0.0339071	0.275844	0.0695453	0.348296
exm537485 + exm537523 + exmrs3129294	0.60652	0.222205	0.184465	0.924556	0.177152
exm537513 + exm537522 + exm537523	0.602198	0.00353472	0.0129322	0.917827	0.47354
exm537513 + exm537522 + exmrs3129294	0.622452	0.00288505	0.0137825	0.976287	0.129954
exm537513 + exm537523 + exmrs3129294	0.62096	0.00273579	0.00156999	0.776603	0.184824
exm537522 + exm537523 + exmrs3129294	0.613491	0.0365828	0.0487418	0.758114	0.169784
exmrs3097671 + exm537485 + exm537513 + exm537522	0.61935	0.00294125	0.979897	0.144578	0.008331	0.98014
exmrs3097671 + exm537485 + exm537513 + exm537523	0.6168	0.00445395	0.756113	0.16022	0.0118316	0.538682
exmrs3097671 + exm537485 + exm537513 + exmrs3129294	0.622567	0.00308449	0.448305	0.299151	0.00876485	0.278894
exmrs3097671 + exm537485 + exm537522 + exm537523	0.611251	0.0504269	0.981051	0.0528518	0.980158	0.228132
exmrs3097671 + exm537485 + exm537522 + exmrs3129294	0.616261	0.0422769	0.980188	0.277653	0.979556	0.28048
exmrs3097671 + exm537485 + exm537523 + exmrs3129294	0.609504	0.0535544	0.0895281	0.17478	0.449478	0.372829
exmrs3097671 + exm537513 + exm537522 + exm537523	0.607267	0.00306162	0.979594	0.00620197	0.979711	0.483659
exmrs3097671 + exm537513 + exm537522 + exmrs3129294	0.628558	0.0023038	0.979051	0.00601353	0.979273	0.0846143
exmrs3097671 + exm537513 + exm537523 + exmrs3129294	0.622115	0.0028926	0.518169	0.00683215	0.574696	0.155811
exmrs3097671 + exm537522 + exm537523 + exmrs3129294	0.615748	0.0459605	0.979734	0.978921	0.805575	0.124905
exm537485 + exm537513 + exm537522 + exm537523	0.615457	0.00421142	0.150931	0.0239145	0.8236	0.427831
exm537485 + exm537513 + exm537522 + exmrs3129294	0.620447	0.00293256	0.386126	0.017241	0.782911	0.321047
exm537485 + exm537513 + exm537523 + exmrs3129294	0.619827	0.00346237	0.293856	0.00220734	0.475545	0.350121
exm537485 + exm537522 + exm537523 + exmrs3129294	0.611976	0.0353948	0.158547	0.043032	0.343312	0.40602
exm537513 + exm537522 + exm537523 + exmrs3129294	0.621442	0.00280391	0.013761	0.896891	0.755477	0.18258
exmrs3097671 + exm537485 + exm537513 + exm537522 + exm537523	0.620434	0.00345538	0.980151	0.108373	0.0109343	0.980208	0.340032
exmrs3097671 + exm537485 + exm537513 + exm537522 + exmrs3129294	0.627808	0.00230695	0.979393	0.39514	0.00747208	0.979765	0.2337
exmrs3097671 + exm537485 + exm537513 + exm537523 + exmrs3129294	0.619728	0.00354641	0.582942	0.321891	0.0104001	0.636606	0.303091
exmrs3097671 + exm537485 + exm537522 + exm537523 + exmrs3129294	0.616192	0.0442567	0.980687	0.135025	0.979897	0.288996	0.336231
exmrs3097671 + exm537513 + exm537522 + exm537523 + exmrs3129294	0.626752	0.00226546	0.97906	0.0060482	0.979342	0.826948	0.119266
exm537485 + exm537513 + exm537522 + exm537523 + exmrs3129294	0.619467	0.00347208	0.297791	0.0221128	0.997233	0.511758	0.358415
exmrs3097671 + exm537485 + exm537513 + exm537522 + exm537523 + exmrs3129294	0.625314	0.0027023	0.979741	0.251554	0.00949766	0.979943	0.423297	0.26974
