# Supplementary material for: Exonic Variants Associated with Development of Aspirin Exacerbated Respiratory Diseases
Source: PLoS One. 2014 Nov 5;9(11):e111887. doi: 10.1371/journal.pone.0111887 (PMC4221198; doi:10.1371/journal.pone.0111887)
Supplement: Table S4 — The AUCs of combinations (210−1) for the top 10 candidate SNPs. (XLS) [file pone.0111887.s006.xls]

## Sheet: 시트1
TYPE	AUC	p-values of intercept	p-values of the 1st variable	p-values of the 2nd variable coefficent	p-values of the 3nd variable coefficent	p-values of the 4nd variable coefficent	p-values of the 5nd variable coefficent	p-values of the 6nd variable coefficent	p-values of the 7nd variable coefficent	p-values of the 8nd variable coefficent	p-values of the 9nd variable coefficent	p-values of the 10nd variable coefficent
exm537513	0.597229	0.0046046	1.80476e-07
exm537522	0.590092	0.0515071	2.53665e-06
exmrs3097671	0.585894	0.0765772	5.92998e-06
exmrs3129294	0.596755	0.931341	6.56034e-05
exm83523	0.555103	0.22748	0.000431054
exm1884673	0.530814	0.00472848	0.000633064
exm538564	0.590024	0.383374	0.00025001
exm2264237	0.58394	5.87059e-13	0.000767694
exm396794	0.541437	0.000265841	0.00306843
exm791954	0.563743	0.15444	0.000301963
exm537513 + exm537522	0.596771	0.00396388	0.0128778	0.531344
exm537513 + exmrs3097671	0.593741	0.00452715	0.00694822	0.84678
exm537513 + exmrs3129294	0.621618	0.00284047	0.000141336	0.102152
exm537513 + exm83523	0.62941	1.28267e-05	2.41751e-07	0.000551712
exm537513 + exm1884673	0.618861	0.000102605	3.03661e-07	0.000841029
exm537513 + exm538564	0.648118	0.000270727	1.85501e-06	0.00319984
exm537513 + exm2264237	0.65221	0.204072	1.12917e-07	0.000455259
exm537513 + exm396794	0.627831	0.0614619	2.67158e-07	0.00375066
exm537513 + exm791954	0.630211	4.99174e-06	1.4711e-07	0.000226178
exm537522 + exmrs3097671	0.591451	0.0642674	0.979141	0.980342
exm537522 + exmrs3129294	0.615618	0.0375566	0.00359562	0.120016
exm537522 + exm83523	0.62296	0.000112769	2.98506e-06	0.000480071
exm537522 + exm1884673	0.613633	0.000199718	2.80745e-06	0.000636801
exm537522 + exm538564	0.63602	0.00821645	9.60205e-05	0.0108385
exm537522 + exm2264237	0.640356	0.853974	2.63534e-06	0.00079665
exm537522 + exm396794	0.623064	0.0250775	4.27449e-06	0.00386377
exm537522 + exm791954	0.621159	0.000132285	5.19191e-06	0.000644477
exmrs3097671 + exmrs3129294	0.611762	0.0567557	0.00748107	0.0951658
exmrs3097671 + exm83523	0.618502	0.000177483	7.00424e-06	0.000483427
exmrs3097671 + exm1884673	0.609534	0.000233648	6.62011e-06	0.00064334
exmrs3097671 + exm538564	0.629204	0.0132652	0.000217817	0.0100402
exmrs3097671 + exm2264237	0.636196	0.983954	6.78865e-06	0.000880249
exmrs3097671 + exm396794	0.619184	0.0220847	9.93433e-06	0.00385487
exmrs3097671 + exm791954	0.616713	0.000201924	1.20104e-05	0.000630086
exmrs3129294 + exm83523	0.622291	0.00242376	5.17109e-05	0.000343628
exmrs3129294 + exm1884673	0.61832	0.000798756	6.48753e-05	0.000617884
exmrs3129294 + exm538564	0.627984	0.0825611	0.000444456	0.00188177
exmrs3129294 + exm2264237	0.62839	0.0384241	0.000109601	0.00110932
exmrs3129294 + exm396794	0.629033	0.00496013	0.000124198	0.00418387
exmrs3129294 + exm791954	0.628677	0.003593	0.000130955	0.000628599
exm83523 + exm1884673	0.58249	0.000983259	0.00218458	0.00151161
exm83523 + exm538564	0.611335	0.00501501	0.000277978	0.000162285
exm83523 + exm2264237	0.623655	0.84251	0.000347968	0.000633308
exm83523 + exm396794	0.589325	0.0165963	0.000566832	0.00325586
exm83523 + exm791954	0.610583	0.000503148	0.000306969	0.000275809
exm1884673 + exm538564	0.623365	0.000608555	0.000336268	0.000104055
exm1884673 + exm2264237	0.606458	0.0129398	0.00055466	0.000703009
exm1884673 + exm396794	0.568924	0.678252	0.000968122	0.0043207
exm1884673 + exm791954	0.59498	0.000147898	0.00038479	0.000137239
exm538564 + exm2264237	0.625624	0.00555977	0.0003784	0.00114615
exm538564 + exm396794	0.619712	0.00229086	0.000258059	0.00288662
exm538564 + exm791954	0.629316	0.00434309	0.000240885	0.000266843
exm2264237 + exm396794	0.616934	5.96369e-05	0.0010525	0.00388918
exm2264237 + exm791954	0.624725	0.976377	0.000773002	0.000297347
exm396794 + exm791954	0.599701	0.0226142	0.00356283	0.000483317
exm537513 + exm537522 + exmrs3097671	0.599366	0.00341631	0.00613411	0.979537	0.97964
exm537513 + exm537522 + exmrs3129294	0.622452	0.00288505	0.0137825	0.976287	0.129954
exm537513 + exm537522 + exm83523	0.631013	1.09932e-05	0.0144376	0.511989	0.000538738
exm537513 + exm537522 + exm1884673	0.619609	8.99472e-05	0.0194339	0.447923	0.0007869
exm537513 + exm537522 + exm538564	0.651889	0.000272794	0.00488694	0.938192	0.00387375
exm537513 + exm537522 + exm2264237	0.652759	0.188662	0.00776262	0.630256	0.000490893
exm537513 + exm537522 + exm396794	0.627372	0.0647659	0.0122034	0.565781	0.00380116
exm537513 + exm537522 + exm791954	0.6294	4.98991e-06	0.00588485	0.788359	0.00026798
exm537513 + exmrs3097671 + exmrs3129294	0.622352	0.00310244	0.0068139	0.662524	0.0920154
exm537513 + exmrs3097671 + exm83523	0.628441	1.26431e-05	0.00780499	0.825234	0.000547613
exm537513 + exmrs3097671 + exm1884673	0.616625	9.8333e-05	0.010747	0.743671	0.000819125
exm537513 + exmrs3097671 + exm538564	0.653553	0.000272391	0.00214985	0.587068	0.00272499
exm537513 + exmrs3097671 + exm2264237	0.650111	0.206489	0.00366522	0.999827	0.000462686
exm537513 + exmrs3097671 + exm396794	0.624617	0.0622843	0.0065097	0.88924	0.00376465
exm537513 + exmrs3097671 + exm791954	0.633586	4.9578e-06	0.00296874	0.862365	0.00022845
exm537513 + exmrs3129294 + exm83523	0.646365	7.15006e-06	0.000198987	0.0845935	0.000482108
exm537513 + exmrs3129294 + exm1884673	0.640504	8.10826e-05	0.00023154	0.0894272	0.000789661
exm537513 + exmrs3129294 + exm538564	0.653229	0.000203321	0.000362409	0.170963	0.00522837
exm537513 + exmrs3129294 + exm2264237	0.664409	0.15725	7.18595e-05	0.153549	0.000555047
exm537513 + exmrs3129294 + exm396794	0.649855	0.0737964	0.000135089	0.131673	0.00414658
exm537513 + exmrs3129294 + exm791954	0.647349	4.42603e-06	8.69373e-05	0.163791	0.000344656
exm537513 + exm83523 + exm1884673	0.648889	2.01231e-05	4.26144e-07	0.00304407	0.00226436
exm537513 + exm83523 + exm538564	0.662759	6.97495e-07	2.64258e-06	0.00037991	0.00219152
exm537513 + exm83523 + exm2264237	0.67375	0.00108001	1.59826e-07	0.000477875	0.000398171
exm537513 + exm83523 + exm396794	0.655808	0.466754	3.73606e-07	0.000764803	0.00416206
exm537513 + exm83523 + exm791954	0.659871	2.02042e-08	1.90793e-07	0.000394052	0.000201007
exm537513 + exm1884673 + exm538564	0.670819	1.9897e-05	3.69611e-06	0.000505756	0.00146793
exm537513 + exm1884673 + exm2264237	0.671353	0.000312438	1.69435e-07	0.000626487	0.000368761
exm537513 + exm1884673 + exm396794	0.647107	0.17531	4.33271e-07	0.00126131	0.00517872
exm537513 + exm1884673 + exm791954	0.651477	1.63218e-06	2.56137e-07	0.000531548	0.000108713
exm537513 + exm538564 + exm2264237	0.677032	0.03401	1.16616e-06	0.00491651	0.000673866
exm537513 + exm538564 + exm396794	0.670011	0.123835	2.49708e-06	0.00295077	0.00340688
exm537513 + exm538564 + exm791954	0.668159	3.41922e-07	1.56985e-06	0.00319275	0.000212542
exm537513 + exm2264237 + exm396794	0.67738	0.025058	1.53162e-07	0.00056294	0.00443814
exm537513 + exm2264237 + exm791954	0.671771	0.000486357	8.69155e-08	0.000425086	0.000204519
exm537513 + exm396794 + exm791954	0.658819	0.565443	2.31878e-07	0.00456314	0.000385151
exm537522 + exmrs3097671 + exmrs3129294	0.617922	0.0468994	0.978843	0.979726	0.0875873
exm537522 + exmrs3097671 + exm83523	0.62422	0.000139821	0.978497	0.979739	0.000456663
exm537522 + exmrs3097671 + exm1884673	0.614968	0.00021397	0.978843	0.980067	0.000630675
exm537522 + exmrs3097671 + exm538564	0.635822	0.0100592	0.978588	0.979621	0.00815907
exm537522 + exmrs3097671 + exm2264237	0.642264	0.943834	0.979354	0.980534	0.000673546
exm537522 + exmrs3097671 + exm396794	0.624395	0.0237981	0.979482	0.980652	0.0039134
exm537522 + exmrs3097671 + exm791954	0.622421	0.00016091	0.978487	0.979689	0.000603317
exm537522 + exmrs3129294 + exm83523	0.639532	7.23836e-05	0.00453244	0.100517	0.00042613
exm537522 + exmrs3129294 + exm1884673	0.63582	0.000176583	0.00401422	0.115905	0.000632755
exm537522 + exmrs3129294 + exm538564	0.648102	0.00587769	0.0220496	0.12184	0.0116122
exm537522 + exmrs3129294 + exm2264237	0.651729	0.757828	0.00283611	0.161099	0.000894416
exm537522 + exmrs3129294 + exm396794	0.645018	0.0292582	0.00351022	0.145868	0.00414403
exm537522 + exmrs3129294 + exm791954	0.639356	0.000110528	0.00456496	0.147151	0.000782322
exm537522 + exm83523 + exm1884673	0.644126	3.83304e-05	3.57393e-06	0.00273745	0.00170442
exm537522 + exm83523 + exm538564	0.648989	1.39706e-05	0.000126786	0.000350748	0.00774967
exm537522 + exm83523 + exm2264237	0.666964	0.00812064	3.29088e-06	0.000418421	0.000701667
exm537522 + exm83523 + exm396794	0.650191	0.288488	5.40596e-06	0.000682381	0.00436269
exm537522 + exm83523 + exm791954	0.650964	3.86109e-07	6.2093e-06	0.000355898	0.000593491
exm537522 + exm1884673 + exm538564	0.658698	6.18329e-05	0.000139494	0.000414027	0.00539665
exm537522 + exm1884673 + exm2264237	0.660354	0.000640667	2.69126e-06	0.000500089	0.000671482
exm537522 + exm1884673 + exm396794	0.642463	0.223397	4.605e-06	0.000962616	0.00539791
exm537522 + exm1884673 + exm791954	0.644307	5.49072e-06	6.12889e-06	0.000412549	0.000314454
exm537522 + exm538564 + exm2264237	0.659057	0.370024	8.93308e-05	0.0149482	0.00106183
exm537522 + exm538564 + exm396794	0.658525	0.0436192	0.000146948	0.0100096	0.00356077
exm537522 + exm538564 + exm791954	0.655892	1.8743e-05	0.000191076	0.0096067	0.0005432
exm537522 + exm2264237 + exm396794	0.668059	0.00858111	3.98351e-06	0.000971162	0.00454601
exm537522 + exm2264237 + exm791954	0.665963	0.009277	5.27417e-06	0.000777757	0.000616775
exm537522 + exm396794 + exm791954	0.652121	0.291535	9.23931e-06	0.00472219	0.00107489
exmrs3097671 + exmrs3129294 + exm83523	0.636103	0.000112905	0.00935887	0.0784422	0.00042209
exmrs3097671 + exmrs3129294 + exm1884673	0.632124	0.000205927	0.00836464	0.0912396	0.000636538
exmrs3097671 + exmrs3129294 + exm538564	0.644383	0.00944515	0.0431525	0.0926852	0.0103868
exmrs3097671 + exmrs3129294 + exm2264237	0.648163	0.884186	0.00649065	0.125532	0.000980159
exmrs3097671 + exmrs3129294 + exm396794	0.641452	0.0259524	0.00734418	0.117226	0.00416121
exmrs3097671 + exmrs3129294 + exm791954	0.635965	0.000169341	0.00936648	0.117059	0.000769723
exmrs3097671 + exm83523 + exm1884673	0.63976	4.51385e-05	8.41647e-06	0.00273519	0.00171024
exmrs3097671 + exm83523 + exm538564	0.645302	2.24184e-05	0.000286533	0.000350043	0.00711176
exmrs3097671 + exm83523 + exm2264237	0.662713	0.0113971	8.47436e-06	0.000419163	0.000771664
exmrs3097671 + exm83523 + exm396794	0.647368	0.266163	1.2594e-05	0.000685188	0.00434376
exmrs3097671 + exm83523 + exm791954	0.64638	5.88293e-07	1.44578e-05	0.000358352	0.00058075
exmrs3097671 + exm1884673 + exm538564	0.654523	7.27119e-05	0.000316437	0.00041487	0.00494539
exmrs3097671 + exm1884673 + exm2264237	0.656347	0.000752309	7.03531e-06	0.000510455	0.000747256
exmrs3097671 + exm1884673 + exm396794	0.640197	0.236208	1.07948e-05	0.000972265	0.00538487
exmrs3097671 + exm1884673 + exm791954	0.639968	6.51823e-06	1.42953e-05	0.000415966	0.000306667
exmrs3097671 + exm538564 + exm2264237	0.654301	0.46218	0.000220996	0.0136334	0.001159
exmrs3097671 + exm538564 + exm396794	0.654614	0.0385254	0.000331645	0.00928042	0.00355215
exmrs3097671 + exm538564 + exm791954	0.652127	2.9177e-05	0.000424326	0.00881529	0.000525801
exmrs3097671 + exm2264237 + exm396794	0.664884	0.00744254	1.02388e-05	0.0010795	0.00455436
exmrs3097671 + exm2264237 + exm791954	0.661654	0.0126726	1.33688e-05	0.000854382	0.000599686
exmrs3097671 + exm396794 + exm791954	0.648032	0.270511	2.11887e-05	0.00470048	0.00104813
exmrs3129294 + exm83523 + exm1884673	0.644024	0.000148895	5.77568e-05	0.00201588	0.00166537
exmrs3129294 + exm83523 + exm538564	0.646671	7.72873e-05	0.000376696	0.000238268	0.00129564
exmrs3129294 + exm83523 + exm2264237	0.654377	0.0955001	9.00905e-05	0.0002938	0.000963559
exmrs3129294 + exm83523 + exm396794	0.65062	0.119888	0.000105751	0.000468302	0.0046927
exmrs3129294 + exm83523 + exm791954	0.656962	6.94197e-06	0.000111581	0.000266159	0.000593238
exmrs3129294 + exm1884673 + exm538564	0.651798	0.000144378	0.000502528	0.000365912	0.000862672
exmrs3129294 + exm1884673 + exm2264237	0.64759	0.00249819	0.000105289	0.000517027	0.000987576
exmrs3129294 + exm1884673 + exm396794	0.648248	0.362879	0.000119572	0.000920541	0.00586632
exmrs3129294 + exm1884673 + exm791954	0.651316	2.48521e-05	0.000137196	0.000399717	0.000305642
exmrs3129294 + exm538564 + exm2264237	0.64814	0.766298	0.000647357	0.00254721	0.00147926
exmrs3129294 + exm538564 + exm396794	0.655173	0.0168577	0.000803319	0.00166546	0.00385722
exmrs3129294 + exm538564 + exm791954	0.655274	0.000147087	0.000833655	0.00164553	0.000516871
exmrs3129294 + exm2264237 + exm396794	0.658196	0.00150893	0.000204186	0.00169669	0.00535018
exmrs3129294 + exm2264237 + exm791954	0.658535	0.119707	0.000210652	0.00107931	0.000599592
exmrs3129294 + exm396794 + exm791954	0.659271	0.114983	0.000239393	0.0048044	0.000907939
exm83523 + exm1884673 + exm538564	0.640279	0.000106108	0.00173854	0.000912733	8.17021e-05
exm83523 + exm1884673 + exm2264237	0.643287	0.00377635	0.00232806	0.00170653	0.000722505
exm83523 + exm1884673 + exm396794	0.613897	0.393409	0.00260164	0.0022348	0.00444864
exm83523 + exm1884673 + exm791954	0.638017	2.42814e-05	0.00185333	0.0010245	0.000145021
exm83523 + exm538564 + exm2264237	0.650775	0.147037	0.000225024	0.000245448	0.000942515
exm83523 + exm538564 + exm396794	0.638292	0.0786822	0.000379109	0.000173539	0.00313224
exm83523 + exm538564 + exm791954	0.655892	6.97999e-06	0.000201138	0.000159527	0.000236636
exm83523 + exm2264237 + exm396794	0.650888	0.00681561	0.000549885	0.00103981	0.004633
exm83523 + exm2264237 + exm791954	0.659474	0.0140133	0.000232464	0.000606365	0.00025107
exm83523 + exm396794 + exm791954	0.640146	0.273752	0.000387094	0.00369139	0.000425795
exm1884673 + exm538564 + exm2264237	0.65524	0.0019713	0.000288292	0.000154794	0.0010393
exm1884673 + exm538564 + exm396794	0.649388	0.35502	0.000522165	0.000109996	0.00409575
exm1884673 + exm538564 + exm791954	0.66346	1.17851e-05	0.000185888	9.1017e-05	0.000109401
exm1884673 + exm2264237 + exm396794	0.636892	0.821717	0.000843743	0.000947019	0.00545841
exm1884673 + exm2264237 + exm791954	0.649786	0.000498869	0.000319289	0.00067852	0.000129579
exm1884673 + exm396794 + exm791954	0.627495	0.199306	0.000600313	0.00511518	0.000226505
exm538564 + exm2264237 + exm396794	0.651538	0.000614674	0.000389979	0.00157676	0.00362468
exm538564 + exm2264237 + exm791954	0.657966	0.135133	0.000362266	0.00114554	0.000262031
exm538564 + exm396794 + exm791954	0.656333	0.0920537	0.000267416	0.00352932	0.000457355
exm2264237 + exm396794 + exm791954	0.654507	0.00858894	0.00108567	0.00458848	0.000485627
exm537513 + exm537522 + exmrs3097671 + exmrs3129294	0.628558	0.0023038	0.00601353	0.979273	0.979051	0.0846143
exm537513 + exm537522 + exmrs3097671 + exm83523	0.634234	9.27336e-06	0.00694253	0.978972	0.979094	0.000521485
exm537513 + exm537522 + exmrs3097671 + exm1884673	0.622128	8.74596e-05	0.0095651	0.97926	0.97943	0.000806475
exm537513 + exm537522 + exmrs3097671 + exm538564	0.66027	0.000178467	0.00178991	0.978995	0.978726	0.00208168
exm537513 + exm537522 + exmrs3097671 + exm2264237	0.656202	0.180277	0.00305415	0.979667	0.979676	0.000334615
exm537513 + exm537522 + exmrs3097671 + exm396794	0.629913	0.0678356	0.00569934	0.979818	0.979895	0.00380857
exm537513 + exm537522 + exmrs3097671 + exm791954	0.639096	3.60549e-06	0.0026145	0.97896	0.978883	0.000216836
exm537513 + exm537522 + exmrs3129294 + exm83523	0.64775	7.30511e-06	0.0155772	0.974144	0.109781	0.000482023
exm537513 + exm537522 + exmrs3129294 + exm1884673	0.64172	8.02795e-05	0.0208023	0.885373	0.125503	0.000782835
exm537513 + exm537522 + exmrs3129294 + exm538564	0.653972	0.000198939	0.00525348	0.535683	0.131794	0.0041729
exm537513 + exm537522 + exmrs3129294 + exm2264237	0.664096	0.159139	0.00835929	0.965203	0.17767	0.000554095
exm537513 + exm537522 + exmrs3129294 + exm396794	0.650505	0.0739557	0.0133462	0.968864	0.16291	0.00414598
exm537513 + exm537522 + exmrs3129294 + exm791954	0.646498	4.37974e-06	0.00645253	0.807555	0.164625	0.000334527
exm537513 + exm537522 + exm83523 + exm1884673	0.651324	1.75494e-05	0.0213301	0.442706	0.00301526	0.0021364
exm537513 + exm537522 + exm83523 + exm538564	0.663881	7.02875e-07	0.00530272	0.936695	0.000380041	0.00268976
exm537513 + exm537522 + exm83523 + exm2264237	0.675582	0.000981536	0.00874105	0.622673	0.000474061	0.000434882
exm537513 + exm537522 + exm83523 + exm396794	0.657346	0.482793	0.0134663	0.55245	0.000752873	0.0042382
exm537513 + exm537522 + exm83523 + exm791954	0.659818	2.01468e-08	0.00645584	0.779285	0.000392025	0.000241795
exm537513 + exm537522 + exm1884673 + exm538564	0.674124	1.99728e-05	0.00722131	0.99805	0.000506595	0.00194443
exm537513 + exm537522 + exm1884673 + exm2264237	0.672155	0.000281549	0.011314	0.539	0.000593327	0.000404502
exm537513 + exm537522 + exm1884673 + exm396794	0.64775	0.165917	0.0182118	0.48027	0.00118633	0.00526796
exm537513 + exm537522 + exm1884673 + exm791954	0.651446	1.58125e-06	0.00902174	0.700521	0.000516692	0.000136033
exm537513 + exm537522 + exm538564 + exm2264237	0.678696	0.0344906	0.00304061	0.846242	0.00539197	0.000662664
exm537513 + exm537522 + exm538564 + exm396794	0.67314	0.12332	0.00441966	0.883167	0.00342746	0.00338883
exm537513 + exm537522 + exm538564 + exm791954	0.670286	3.16619e-07	0.00199465	0.663573	0.00296249	0.000192864
exm537513 + exm537522 + exm2264237 + exm396794	0.678313	0.0263146	0.00736098	0.653838	0.000598454	0.00445914
exm537513 + exm537522 + exm2264237 + exm791954	0.671901	0.000485882	0.0033045	0.928691	0.000437792	0.000230847
exm537513 + exm537522 + exm396794 + exm791954	0.658374	0.566451	0.00557127	0.833408	0.00459501	0.000447698
exm537513 + exmrs3097671 + exmrs3129294 + exm83523	0.64622	7.8392e-06	0.00773908	0.664567	0.0769766	0.000483648
exm537513 + exmrs3097671 + exmrs3129294 + exm1884673	0.641422	8.58578e-05	0.0105902	0.748546	0.0889835	0.000814358
exm537513 + exmrs3097671 + exmrs3129294 + exm538564	0.661532	0.000181036	0.00209193	0.260846	0.087986	0.00280117
exm537513 + exmrs3097671 + exmrs3129294 + exm2264237	0.665274	0.168299	0.00362979	0.576828	0.124355	0.000520333
exm537513 + exmrs3097671 + exmrs3129294 + exm396794	0.650635	0.0728867	0.00656489	0.667129	0.117692	0.00415273
exm537513 + exmrs3097671 + exmrs3129294 + exm791954	0.648101	4.13641e-06	0.00301158	0.473991	0.117609	0.000289207
exm537513 + exmrs3097671 + exm83523 + exm1884673	0.64876	1.92615e-05	0.0118019	0.737987	0.00303215	0.00221066
exm537513 + exmrs3097671 + exm83523 + exm538564	0.664873	7.01139e-07	0.00233674	0.584519	0.000380427	0.00186393
exm537513 + exmrs3097671 + exm83523 + exm2264237	0.672987	0.0011197	0.00413376	0.994925	0.00047787	0.000406859
exm537513 + exmrs3097671 + exm83523 + exm396794	0.655012	0.470805	0.00719859	0.875505	0.000761929	0.00418503
exm537513 + exmrs3097671 + exm83523 + exm791954	0.662052	2.01068e-08	0.00323697	0.869209	0.000395172	0.000204752
exm537513 + exmrs3097671 + exm1884673 + exm538564	0.67578	2.05131e-05	0.00323096	0.639137	0.000519854	0.00134702
exm537513 + exmrs3097671 + exm1884673 + exm2264237	0.669613	0.000310371	0.00548156	0.895856	0.000621409	0.000384373
exm537513 + exmrs3097671 + exm1884673 + exm396794	0.645041	0.172025	0.00996688	0.785747	0.00123498	0.00521716
exm537513 + exmrs3097671 + exm1884673 + exm791954	0.654025	1.64662e-06	0.00464351	0.95438	0.000536251	0.000115638
exm537513 + exmrs3097671 + exm538564 + exm2264237	0.677757	0.0350063	0.00114947	0.481042	0.00366451	0.000606257
exm537513 + exmrs3097671 + exm538564 + exm396794	0.67464	0.122202	0.00188973	0.536511	0.00237314	0.00331561
exm537513 + exmrs3097671 + exm538564 + exm791954	0.670669	2.67421e-07	0.00081679	0.365651	0.00202028	0.000158722
exm537513 + exmrs3097671 + exm2264237 + exm396794	0.679102	0.0250653	0.00342851	0.971985	0.000567013	0.00443612
exm537513 + exmrs3097671 + exm2264237 + exm791954	0.673271	0.000482959	0.00143251	0.686138	0.000396581	0.000188738
exm537513 + exmrs3097671 + exm396794 + exm791954	0.661588	0.565222	0.00277659	0.814447	0.00452742	0.000379816
exm537513 + exmrs3129294 + exm83523 + exm1884673	0.664463	1.5489e-05	0.000317668	0.0783895	0.00278986	0.00220226
exm537513 + exmrs3129294 + exm83523 + exm538564	0.667256	4.89864e-07	0.000525418	0.145879	0.000342711	0.00367616
exm537513 + exmrs3129294 + exm83523 + exm2264237	0.683219	0.000714805	0.000106855	0.13159	0.000438164	0.00050542
exm537513 + exmrs3129294 + exm83523 + exm396794	0.671243	0.527947	0.000191614	0.112552	0.00066371	0.00468291
exm537513 + exmrs3129294 + exm83523 + exm791954	0.672091	1.72659e-08	0.000116887	0.143891	0.000364058	0.000316761
exm537513 + exmrs3129294 + exm1884673 + exm538564	0.674862	1.75338e-05	0.000640291	0.158321	0.000493578	0.00251161
exm537513 + exmrs3129294 + exm1884673 + exm2264237	0.682545	0.000255663	0.000108511	0.136931	0.000593881	0.000457697
exm537513 + exmrs3129294 + exm1884673 + exm396794	0.666736	0.155218	0.000217752	0.115114	0.00117264	0.0057455
exm537513 + exmrs3129294 + exm1884673 + exm791954	0.665639	1.49108e-06	0.000144465	0.148284	0.000514085	0.000171684
exm537513 + exmrs3129294 + exm538564 + exm2264237	0.67787	0.0287039	0.000192187	0.234787	0.00751988	0.000772036
exm537513 + exmrs3129294 + exm538564 + exm396794	0.675467	0.138104	0.000334519	0.219289	0.00443422	0.00374234
exm537513 + exmrs3129294 + exm538564 + exm791954	0.672674	3.5407e-07	0.00023174	0.257876	0.00481979	0.000301716
exm537513 + exmrs3129294 + exm2264237 + exm396794	0.686739	0.0312873	6.25209e-05	0.198511	0.000762652	0.00491439
exm537513 + exmrs3129294 + exm2264237 + exm791954	0.680061	0.00044681	4.19895e-05	0.239747	0.000504269	0.000302753
exm537513 + exmrs3129294 + exm396794 + exm791954	0.674576	0.589062	8.80501e-05	0.201198	0.00493298	0.000533509
exm537513 + exm83523 + exm1884673 + exm538564	0.683597	3.5587e-06	5.3628e-06	0.00250552	0.00150597	0.00119127
exm537513 + exm83523 + exm1884673 + exm2264237	0.690589	8.86651e-05	2.49415e-07	0.00343433	0.00222351	0.000399061
exm537513 + exm83523 + exm1884673 + exm396794	0.673263	0.0827782	6.34373e-07	0.00381275	0.00325672	0.00555748
exm537513 + exm83523 + exm1884673 + exm791954	0.678665	2.66115e-07	3.48808e-07	0.00258922	0.00161443	0.000111723
exm537513 + exm83523 + exm538564 + exm2264237	0.699229	0.000100946	1.81198e-06	0.00034502	0.0034824	0.000608063
exm537513 + exm83523 + exm538564 + exm396794	0.683364	0.72081	3.64063e-06	0.000532441	0.00204296	0.00380346
exm537513 + exm83523 + exm538564 + exm791954	0.687779	1.43506e-09	2.08405e-06	0.000264435	0.0021302	0.000177372
exm537513 + exm83523 + exm2264237 + exm396794	0.695263	0.299548	2.27728e-07	0.000802257	0.000591363	0.00556604
exm537513 + exm83523 + exm2264237 + exm791954	0.697008	1.77861e-06	1.27265e-07	0.000343447	0.000375541	0.000179496
exm537513 + exm83523 + exm396794 + exm791954	0.684588	0.610848	3.15661e-07	0.0005231	0.00494926	0.0003294
exm537513 + exm1884673 + exm538564 + exm2264237	0.696916	7.23915e-05	2.14555e-06	0.000388644	0.00232077	0.000563693
exm537513 + exm1884673 + exm538564 + exm396794	0.690305	0.093753	4.76393e-06	0.000765928	0.00138305	0.00472578
exm537513 + exm1884673 + exm538564 + exm791954	0.692088	2.43937e-07	3.30799e-06	0.000296159	0.00134664	9.37729e-05
exm537513 + exm1884673 + exm2264237 + exm396794	0.694399	0.215623	2.20343e-07	0.000933342	0.000445651	0.00607613
exm537513 + exm1884673 + exm2264237 + exm791954	0.691942	6.05867e-06	1.35109e-07	0.00037062	0.000332046	9.44144e-05
exm537513 + exm1884673 + exm396794 + exm791954	0.677722	0.0269987	3.90494e-07	0.000812481	0.00644319	0.000191075
exm537513 + exm538564 + exm2264237 + exm396794	0.698477	0.0556721	1.44761e-06	0.00457611	0.00084369	0.00401054
exm537513 + exm538564 + exm2264237 + exm791954	0.692371	5.66292e-05	9.91338e-07	0.00522703	0.000665472	0.000206073
exm537513 + exm538564 + exm396794 + exm791954	0.689965	0.804009	2.20625e-06	0.00311401	0.00430206	0.000380399
exm537513 + exm2264237 + exm396794 + exm791954	0.696671	0.359324	1.29041e-07	0.000552018	0.00558838	0.000364904
exm537522 + exmrs3097671 + exmrs3129294 + exm83523	0.642218	8.70602e-05	0.978143	0.979037	0.0714493	0.000394776
exm537522 + exmrs3097671 + exmrs3129294 + exm1884673	0.638162	0.000187473	0.978525	0.979418	0.0836318	0.000622585
exm537522 + exmrs3097671 + exmrs3129294 + exm538564	0.651347	0.00702704	0.978262	0.978963	0.084755	0.00840315
exm537522 + exmrs3097671 + exmrs3129294 + exm2264237	0.654492	0.842439	0.979112	0.980002	0.116933	0.000755785
exm537522 + exmrs3097671 + exmrs3129294 + exm396794	0.64723	0.0280276	0.979211	0.98009	0.108303	0.00423268
exm537522 + exmrs3097671 + exmrs3129294 + exm791954	0.642087	0.000133462	0.978187	0.979076	0.107654	0.00073761
exm537522 + exmrs3097671 + exm83523 + exm1884673	0.645363	4.07313e-05	0.978299	0.979549	0.00260384	0.00168635
exm537522 + exmrs3097671 + exm83523 + exm538564	0.651752	1.60176e-05	0.977848	0.978907	0.000324411	0.0056718
exm537522 + exmrs3097671 + exm83523 + exm2264237	0.668857	0.0100752	0.978781	0.979994	0.000398334	0.000593941
exm537522 + exmrs3097671 + exm83523 + exm396794	0.652701	0.280831	0.978895	0.980099	0.000652458	0.00442889
exm537522 + exmrs3097671 + exm83523 + exm791954	0.652212	4.47243e-07	0.977754	0.979	0.000334353	0.000549285
exm537522 + exmrs3097671 + exm1884673 + exm538564	0.660995	6.34308e-05	0.978197	0.979231	0.000399516	0.00392386
exm537522 + exmrs3097671 + exm1884673 + exm2264237	0.662293	0.000699267	0.979078	0.980285	0.000494258	0.000567876
exm537522 + exmrs3097671 + exm1884673 + exm396794	0.643771	0.227652	0.979199	0.980391	0.000954497	0.00547581
exm537522 + exmrs3097671 + exm1884673 + exm791954	0.645554	5.78416e-06	0.978101	0.979326	0.000405448	0.000290994
exm537522 + exmrs3097671 + exm538564 + exm2264237	0.66098	0.420811	0.978864	0.979882	0.0110969	0.000888387
exm537522 + exmrs3097671 + exm538564 + exm396794	0.66079	0.0420255	0.978959	0.97996	0.0075403	0.00359826
exm537522 + exmrs3097671 + exm538564 + exm791954	0.658586	2.11859e-05	0.97786	0.978883	0.00708668	0.000497263
exm537522 + exmrs3097671 + exm2264237 + exm396794	0.669904	0.00788211	0.979624	0.980784	0.000819659	0.00460801
exm537522 + exmrs3097671 + exm2264237 + exm791954	0.667792	0.0113318	0.978771	0.979948	0.0006586	0.000578329
exm537522 + exmrs3097671 + exm396794 + exm791954	0.653356	0.284696	0.978893	0.980057	0.00479574	0.00101218
exm537522 + exmrs3129294 + exm83523 + exm1884673	0.658792	3.32843e-05	0.0050488	0.10176	0.00252339	0.00174506
exm537522 + exmrs3129294 + exm83523 + exm538564	0.661134	8.91543e-06	0.0292988	0.10072	0.000307514	0.00819492
exm537522 + exmrs3129294 + exm83523 + exm2264237	0.675092	0.00600741	0.00371756	0.136873	0.000381961	0.000806403
exm537522 + exmrs3129294 + exm83523 + exm396794	0.665718	0.323657	0.00454206	0.124861	0.000595899	0.00473758
exm537522 + exmrs3129294 + exm83523 + exm791954	0.664051	3.05497e-07	0.00567382	0.128321	0.000327292	0.0007339
exm537522 + exmrs3129294 + exm1884673 + exm538564	0.668901	5.49287e-05	0.0282983	0.117889	0.000413402	0.00580643
exm537522 + exmrs3129294 + exm1884673 + exm2264237	0.671204	0.000575251	0.00300852	0.156654	0.00049781	0.000759289
exm537522 + exmrs3129294 + exm1884673 + exm396794	0.663055	0.208394	0.00389614	0.139829	0.000942191	0.00578975
exm537522 + exmrs3129294 + exm1884673 + exm791954	0.659885	5.13684e-06	0.0052095	0.143921	0.000415718	0.000387351
exm537522 + exmrs3129294 + exm538564 + exm2264237	0.664126	0.316013	0.0172756	0.159986	0.0159976	0.00119073
exm537522 + exmrs3129294 + exm538564 + exm396794	0.672306	0.0502729	0.0216574	0.149865	0.0102546	0.00383919
exm537522 + exmrs3129294 + exm538564 + exm791954	0.665439	1.56641e-05	0.0283515	0.146791	0.0101096	0.000650106
exm537522 + exmrs3129294 + exm2264237 + exm396794	0.678773	0.0105016	0.00249124	0.20079	0.00123016	0.00494059
exm537522 + exmrs3129294 + exm2264237 + exm791954	0.671454	0.00821974	0.00358316	0.19467	0.000866338	0.000743638
exm537522 + exmrs3129294 + exm396794 + exm791954	0.668239	0.309461	0.00476518	0.171823	0.00498008	0.00121077
exm537522 + exm83523 + exm1884673 + exm538564	0.672369	1.08856e-05	0.000187626	0.00229805	0.00119614	0.00443414
exm537522 + exm83523 + exm1884673 + exm2264237	0.683933	0.000177388	3.58727e-06	0.00307908	0.00174292	0.000726891
exm537522 + exm83523 + exm1884673 + exm396794	0.669184	0.107517	6.26234e-06	0.00350231	0.00246693	0.00587816
exm537522 + exm83523 + exm1884673 + exm791954	0.671396	8.85449e-07	7.83329e-06	0.0023756	0.00122494	0.000329902
exm537522 + exm83523 + exm538564 + exm2264237	0.682833	0.00162941	0.000126724	0.000309954	0.0107285	0.000938974
exm537522 + exm83523 + exm538564 + exm396794	0.67223	0.420229	0.000203515	0.000501253	0.00719762	0.00403168
exm537522 + exm83523 + exm538564 + exm791954	0.678206	5.08618e-08	0.00024908	0.000255345	0.00674418	0.000477307
exm537522 + exm83523 + exm2264237 + exm396794	0.690595	0.163244	5.31002e-06	0.000709423	0.00101536	0.00573842
exm537522 + exm83523 + exm2264237 + exm791954	0.692057	3.46136e-05	7.23422e-06	0.000313077	0.000695116	0.000566386
exm537522 + exm83523 + exm396794 + exm791954	0.675343	0.950846	1.18967e-05	0.000483439	0.00520267	0.000950106
exm537522 + exm1884673 + exm538564 + exm2264237	0.679742	0.000225002	0.000123811	0.000333484	0.00763319	0.000920547
exm537522 + exm1884673 + exm538564 + exm396794	0.681015	0.146221	0.000206069	0.000630984	0.00507958	0.00499209
exm537522 + exm1884673 + exm538564 + exm791954	0.682637	1.29825e-06	0.000301903	0.000247345	0.00435966	0.000240937
exm537522 + exm1884673 + exm2264237 + exm396794	0.685736	0.286438	3.9457e-06	0.000750829	0.000801038	0.00629941
exm537522 + exm1884673 + exm2264237 + exm791954	0.686777	2.14377e-05	5.85815e-06	0.00031073	0.000643217	0.000295372
exm537522 + exm1884673 + exm396794 + exm791954	0.671454	0.0467207	1.06509e-05	0.000636211	0.00675085	0.000541619
exm537522 + exm538564 + exm2264237 + exm396794	0.683234	0.0161394	0.000124284	0.0140927	0.00132249	0.0042077
exm537522 + exm538564 + exm2264237 + exm791954	0.6809	0.00216152	0.00017809	0.0135795	0.00106013	0.000536132
exm537522 + exm538564 + exm396794 + exm791954	0.680545	0.412852	0.000299095	0.00928431	0.00447156	0.000941477
exm537522 + exm2264237 + exm396794 + exm791954	0.692351	0.156422	8.49928e-06	0.00098116	0.00568859	0.00106059
exmrs3097671 + exmrs3129294 + exm83523 + exm1884673	0.655403	3.89907e-05	0.0104089	0.0790963	0.00248918	0.0017481
exmrs3097671 + exmrs3129294 + exm83523 + exm538564	0.655318	1.38704e-05	0.0563156	0.0750595	0.000300453	0.00722983
exmrs3097671 + exmrs3129294 + exm83523 + exm2264237	0.67324	0.00837474	0.00839375	0.104883	0.00037587	0.000878579
exmrs3097671 + exmrs3129294 + exm83523 + exm396794	0.662519	0.301154	0.00942414	0.0988907	0.000589304	0.00475176
exmrs3097671 + exmrs3129294 + exm83523 + exm791954	0.66102	4.60887e-07	0.0115858	0.100548	0.000324599	0.000722965
exmrs3097671 + exmrs3129294 + exm1884673 + exm538564	0.665259	6.38028e-05	0.0548358	0.0885288	0.000411198	0.00511725
exmrs3097671 + exmrs3129294 + exm1884673 + exm2264237	0.6677	0.000672171	0.00694066	0.121098	0.000505593	0.000837708
exmrs3097671 + exmrs3129294 + exm1884673 + exm396794	0.659558	0.219694	0.00816522	0.111574	0.000947599	0.00581448
exmrs3097671 + exmrs3129294 + exm1884673 + exm791954	0.656486	6.07591e-06	0.0106879	0.113662	0.000417636	0.000380376
exmrs3097671 + exmrs3129294 + exm538564 + exm2264237	0.661149	0.396004	0.0368489	0.119842	0.0141164	0.00129162
exmrs3097671 + exmrs3129294 + exm538564 + exm396794	0.666529	0.0449283	0.0427219	0.115671	0.00919527	0.00385779
exmrs3097671 + exmrs3129294 + exm538564 + exm791954	0.661043	2.41074e-05	0.0543176	0.112048	0.00896549	0.000633601
exmrs3097671 + exmrs3129294 + exm2264237 + exm396794	0.674939	0.00921654	0.0057761	0.159098	0.00136209	0.00499556
exmrs3097671 + exmrs3129294 + exm2264237 + exm791954	0.669873	0.0112398	0.00805598	0.15252	0.000946162	0.000729484
exmrs3097671 + exmrs3129294 + exm396794 + exm791954	0.665056	0.288314	0.00979908	0.138307	0.00498445	0.00118528
exmrs3097671 + exm83523 + exm1884673 + exm538564	0.668132	1.28325e-05	0.000421806	0.00227651	0.00119044	0.00402715
exmrs3097671 + exm83523 + exm1884673 + exm2264237	0.679879	0.000208941	9.30961e-06	0.00305324	0.00175949	0.000803799
exmrs3097671 + exm83523 + exm1884673 + exm396794	0.665167	0.114887	1.46416e-05	0.0034901	0.00247547	0.00585277
exmrs3097671 + exm83523 + exm1884673 + exm791954	0.670416	1.05606e-06	1.82919e-05	0.00237384	0.00122623	0.000322065
exmrs3097671 + exm83523 + exm538564 + exm2264237	0.679513	0.00236366	0.000310902	0.000307262	0.00968274	0.00101888
exmrs3097671 + exm83523 + exm538564 + exm396794	0.668809	0.390622	0.000456886	0.000498949	0.00661242	0.0040135
exmrs3097671 + exm83523 + exm538564 + exm791954	0.674939	7.68981e-08	0.000552063	0.000254711	0.00612959	0.000462147
exmrs3097671 + exm83523 + exm2264237 + exm396794	0.6867	0.148414	1.36067e-05	0.000707724	0.00112234	0.00573101
exmrs3097671 + exm83523 + exm2264237 + exm791954	0.687749	4.98865e-05	1.83369e-05	0.000312471	0.000757693	0.000549334
exmrs3097671 + exm83523 + exm396794 + exm791954	0.672106	0.989731	2.7407e-05	0.000485248	0.00516685	0.000927087
exmrs3097671 + exm1884673 + exm538564 + exm2264237	0.67633	0.000264726	0.000307704	0.000336735	0.00686831	0.00100939
exmrs3097671 + exm1884673 + exm538564 + exm396794	0.677196	0.155558	0.000465234	0.000632291	0.00466083	0.00498012
exmrs3097671 + exm1884673 + exm538564 + exm791954	0.678956	1.5339e-06	0.000667697	0.000246673	0.00394548	0.000231885
exmrs3097671 + exm1884673 + exm2264237 + exm396794	0.681933	0.303557	1.02973e-05	0.000766627	0.000897493	0.00631421
exmrs3097671 + exm1884673 + exm2264237 + exm791954	0.683456	2.55199e-05	1.50458e-05	0.00031633	0.000710285	0.000285949
exmrs3097671 + exm1884673 + exm396794 + exm791954	0.668654	0.0503551	2.46194e-05	0.000641248	0.00671738	0.00052672
exmrs3097671 + exm538564 + exm2264237 + exm396794	0.678841	0.014031	0.000307109	0.0128618	0.001452	0.00421433
exmrs3097671 + exm538564 + exm2264237 + exm791954	0.677541	0.00303991	0.000428667	0.0122555	0.0011495	0.000515506
exmrs3097671 + exm538564 + exm396794 + exm791954	0.677085	0.385754	0.000659088	0.00852933	0.00445054	0.000909198
exmrs3097671 + exm2264237 + exm396794 + exm791954	0.688853	0.143133	2.14275e-05	0.00108393	0.00568316	0.00102818
exmrs3129294 + exm83523 + exm1884673 + exm538564	0.669008	2.24348e-05	0.000456722	0.0016243	0.00107452	0.00068427
exmrs3129294 + exm83523 + exm1884673 + exm2264237	0.672153	0.000632865	9.23601e-05	0.00211892	0.00173492	0.00100885
exmrs3129294 + exm83523 + exm1884673 + exm396794	0.670141	0.183862	0.000114057	0.00248263	0.00238263	0.00634299
exmrs3129294 + exm83523 + exm1884673 + exm791954	0.680046	3.76334e-06	0.000129298	0.00181585	0.00118575	0.00032653
exmrs3129294 + exm83523 + exm538564 + exm2264237	0.673783	0.00822486	0.000570947	0.00020439	0.00174305	0.0012768
exmrs3129294 + exm83523 + exm538564 + exm396794	0.671212	0.27204	0.000724287	0.000332317	0.00117373	0.00438563
exmrs3129294 + exm83523 + exm538564 + exm791954	0.67585	2.44813e-07	0.000745478	0.000183874	0.00112741	0.000467811
exmrs3129294 + exm83523 + exm2264237 + exm396794	0.67878	0.0627321	0.000178153	0.00046788	0.00172057	0.00667489
exmrs3129294 + exm83523 + exm2264237 + exm791954	0.682992	0.000475097	0.000191027	0.000218881	0.000907757	0.000534613
exmrs3129294 + exm83523 + exm396794 + exm791954	0.681857	0.686126	0.00022196	0.00034979	0.00527947	0.000832174
exmrs3129294 + exm1884673 + exm538564 + exm2264237	0.674702	0.000517886	0.00070886	0.000302248	0.00115132	0.00130587
exmrs3129294 + exm1884673 + exm538564 + exm396794	0.676446	0.198653	0.000880286	0.000549989	0.000778089	0.00543722
exmrs3129294 + exm1884673 + exm538564 + exm791954	0.681964	3.1018e-06	0.00100564	0.000216439	0.000685134	0.000226986
exmrs3129294 + exm1884673 + exm2264237 + exm396794	0.675176	0.452986	0.000190846	0.000768147	0.00147943	0.00746805
exmrs3129294 + exm1884673 + exm2264237 + exm791954	0.678427	9.60298e-05	0.000220089	0.000323141	0.000945499	0.000286987
exmrs3129294 + exm1884673 + exm396794 + exm791954	0.679356	0.0895903	0.000243881	0.000604594	0.00686801	0.000453367
exmrs3129294 + exm538564 + exm2264237 + exm396794	0.675337	0.00578485	0.00115537	0.00219728	0.00221755	0.00486565
exmrs3129294 + exm538564 + exm2264237 + exm791954	0.67486	0.0133845	0.0011939	0.00226178	0.0014598	0.00050241
exmrs3129294 + exm538564 + exm396794 + exm791954	0.68178	0.253677	0.00143405	0.00156325	0.00463508	0.000797806
exmrs3129294 + exm2264237 + exm396794 + exm791954	0.686437	0.0559114	0.000378864	0.00167457	0.00625354	0.000876045
exm83523 + exm1884673 + exm538564 + exm2264237	0.675819	0.000453617	0.00172455	0.000972217	0.000114751	0.00100371
exm83523 + exm1884673 + exm538564 + exm396794	0.664226	0.1734	0.00214292	0.00136539	8.92575e-05	0.00431811
exm83523 + exm1884673 + exm538564 + exm791954	0.685147	1.78139e-06	0.0015379	0.000576187	7.45048e-05	0.000114744
exm83523 + exm1884673 + exm2264237 + exm396794	0.668649	0.537384	0.00327203	0.00244831	0.00114155	0.00622095
exm83523 + exm1884673 + exm2264237 + exm791954	0.680785	0.000113248	0.00187704	0.00112106	0.00066845	0.000127114
exm83523 + exm1884673 + exm396794 + exm791954	0.664695	0.0897834	0.00211013	0.00154171	0.00514857	0.000230899
exm83523 + exm538564 + exm2264237 + exm396794	0.672766	0.0379749	0.000365077	0.000260321	0.00154449	0.00438912
exm83523 + exm538564 + exm2264237 + exm791954	0.684298	0.000425119	0.000149923	0.000235925	0.000879499	0.00021071
exm83523 + exm538564 + exm396794 + exm791954	0.679402	0.647765	0.000260757	0.000181764	0.00372888	0.000387162
exm83523 + exm2264237 + exm396794 + exm791954	0.684081	0.170896	0.000354327	0.00102627	0.00537453	0.00039771
exm1884673 + exm538564 + exm2264237 + exm396794	0.677862	0.457566	0.000445261	0.000163047	0.00140201	0.00511376
exm1884673 + exm538564 + exm2264237 + exm791954	0.688743	4.58097e-05	0.000150015	0.000133446	0.000987575	0.000102016
exm1884673 + exm538564 + exm396794 + exm791954	0.686651	0.0697652	0.000297064	0.000104143	0.00513768	0.00019467
exm1884673 + exm2264237 + exm396794 + exm791954	0.676755	0.263179	0.000497087	0.000936713	0.00657303	0.00021824
exm538564 + exm2264237 + exm396794 + exm791954	0.681419	0.0414682	0.000398242	0.00160046	0.00447848	0.000454322
exm537513 + exm537522 + exmrs3097671 + exmrs3129294 + exm83523	0.653107	5.63104e-06	0.00688671	0.978649	0.978422	0.0701174	0.000456363
exm537513 + exm537522 + exmrs3097671 + exmrs3129294 + exm1884673	0.647505	7.58833e-05	0.00942595	0.978973	0.978809	0.081537	0.000800168
exm537513 + exm537522 + exmrs3097671 + exmrs3129294 + exm538564	0.668572	0.000116309	0.00173783	0.9787	0.978087	0.0802078	0.00212718
exm537513 + exm537522 + exmrs3097671 + exmrs3129294 + exm2264237	0.671641	0.145235	0.00302529	0.979469	0.979189	0.115921	0.000379375
exm537513 + exm537522 + exmrs3097671 + exmrs3129294 + exm396794	0.656459	0.0795149	0.005752	0.979586	0.97937	0.108784	0.00421397
exm537513 + exm537522 + exmrs3097671 + exmrs3129294 + exm791954	0.654369	2.97623e-06	0.00265418	0.978686	0.9783	0.108198	0.000275087
exm537513 + exm537522 + exmrs3097671 + exm83523 + exm1884673	0.654439	1.69262e-05	0.0105751	0.978774	0.978954	0.00290827	0.00219022
exm537513 + exm537522 + exmrs3097671 + exm83523 + exm538564	0.671636	4.52361e-07	0.00195817	0.978331	0.97805	0.000354755	0.00139542
exm537513 + exm537522 + exmrs3097671 + exm83523 + exm2264237	0.679208	0.00090966	0.00347589	0.979204	0.979217	0.000458668	0.000296358
exm537513 + exm537522 + exmrs3097671 + exm83523 + exm396794	0.660438	0.496589	0.00634718	0.97932	0.979408	0.00073098	0.00424896
exm537513 + exm537522 + exmrs3097671 + exm83523 + exm791954	0.667723	1.42432e-08	0.00287021	0.97829	0.978215	0.000371402	0.000191829
exm537513 + exm537522 + exmrs3097671 + exm1884673 + exm538564	0.681192	1.7035e-05	0.00271134	0.978632	0.978396	0.000502566	0.00100535
exm537513 + exm537522 + exmrs3097671 + exm1884673 + exm2264237	0.675536	0.000278281	0.00459095	0.979428	0.9795	0.000601839	0.00027555
exm537513 + exm537522 + exmrs3097671 + exm1884673 + exm396794	0.650214	0.164057	0.00879897	0.979566	0.979708	0.00121797	0.00528568
exm537513 + exm537522 + exmrs3097671 + exm1884673 + exm791954	0.659412	1.41133e-06	0.00412435	0.978592	0.978575	0.000524959	0.000108846
exm537513 + exm537522 + exmrs3097671 + exm538564 + exm2264237	0.684467	0.0272975	0.00089754	0.979197	0.978849	0.00278024	0.000435604
exm537513 + exm537522 + exmrs3097671 + exm538564 + exm396794	0.680931	0.134557	0.00155398	0.979308	0.979004	0.00180571	0.00333806
exm537513 + exm537522 + exmrs3097671 + exm538564 + exm791954	0.677617	1.70601e-07	0.000674885	0.97832	0.977843	0.00151716	0.000147647
exm537513 + exm537522 + exmrs3097671 + exm2264237 + exm396794	0.684634	0.0271176	0.00282498	0.979862	0.979854	0.00040583	0.00446194
exm537513 + exm537522 + exmrs3097671 + exm2264237 + exm791954	0.679301	0.000388187	0.00118896	0.979186	0.978991	0.000287919	0.000179446
exm537513 + exm537522 + exmrs3097671 + exm396794 + exm791954	0.666759	0.593043	0.00242497	0.979311	0.979204	0.00459946	0.000363452
exm537513 + exm537522 + exmrs3129294 + exm83523 + exm1884673	0.666338	1.53918e-05	0.0229448	0.892725	0.110746	0.00279267	0.00218595
exm537513 + exm537522 + exmrs3129294 + exm83523 + exm538564	0.667034	4.69612e-07	0.00574087	0.514605	0.10991	0.00033576	0.00286
exm537513 + exm537522 + exmrs3129294 + exm83523 + exm2264237	0.683058	0.000734715	0.0095256	0.954581	0.1528	0.000437885	0.000504085
exm537513 + exm537522 + exmrs3129294 + exm83523 + exm396794	0.672475	0.528508	0.0148769	0.972251	0.140857	0.000663733	0.00468287
exm537513 + exm537522 + exmrs3129294 + exm83523 + exm791954	0.67104	1.70733e-08	0.0071414	0.802557	0.144957	0.000363784	0.000307373
exm537513 + exm537522 + exmrs3129294 + exm1884673 + exm538564	0.675421	1.7868e-05	0.00775861	0.575263	0.127583	0.000506569	0.00210349
exm537513 + exm537522 + exmrs3129294 + exm1884673 + exm2264237	0.682346	0.000255673	0.0122144	0.942139	0.17326	0.000592052	0.00046077
exm537513 + exm537522 + exmrs3129294 + exm1884673 + exm396794	0.667746	0.154117	0.0199246	0.879964	0.155983	0.00116199	0.005742
exm537513 + exm537522 + exmrs3129294 + exm1884673 + exm791954	0.664526	1.5127e-06	0.00988221	0.887857	0.16081	0.000521323	0.000172089
exm537513 + exm537522 + exmrs3129294 + exm538564 + exm2264237	0.679913	0.0282944	0.00327639	0.501631	0.174725	0.00578362	0.000744853
exm537513 + exm537522 + exmrs3129294 + exm538564 + exm396794	0.676094	0.138947	0.00484088	0.529985	0.168224	0.00352423	0.00372658
exm537513 + exm537522 + exmrs3129294 + exm538564 + exm791954	0.675919	2.78819e-07	0.00219007	0.366534	0.163668	0.00313122	0.000236988
exm537513 + exm537522 + exmrs3129294 + exm2264237 + exm396794	0.688093	0.0312934	0.00811222	0.994041	0.228144	0.000762746	0.00491742
exm537513 + exm537522 + exmrs3129294 + exm2264237 + exm791954	0.679194	0.000440623	0.00362275	0.726037	0.220419	0.000487461	0.000284303
exm537513 + exm537522 + exmrs3129294 + exm396794 + exm791954	0.673832	0.589823	0.00622127	0.802848	0.198436	0.00492475	0.000516931
exm537513 + exm537522 + exm83523 + exm1884673 + exm538564	0.684413	3.57565e-06	0.0078335	0.989606	0.00250533	0.00150866	0.00158103
exm537513 + exm537522 + exm83523 + exm1884673 + exm2264237	0.692398	7.97417e-05	0.0125339	0.542513	0.00343966	0.00211897	0.000441873
exm537513 + exm537522 + exm83523 + exm1884673 + exm396794	0.675559	0.0776025	0.0197335	0.480477	0.00380471	0.00308714	0.00567957
exm537513 + exm537522 + exm83523 + exm1884673 + exm791954	0.67917	2.58241e-07	0.00976084	0.703835	0.00259057	0.00157511	0.000140855
exm537513 + exm537522 + exm83523 + exm538564 + exm2264237	0.699092	0.000102774	0.00336211	0.83465	0.000344268	0.00380886	0.000596194
exm537513 + exm537522 + exm83523 + exm538564 + exm396794	0.68416	0.718793	0.0047054	0.874525	0.00053198	0.00238385	0.00377877
exm537513 + exm537522 + exm83523 + exm538564 + exm791954	0.688101	1.32921e-09	0.00206216	0.646449	0.000261975	0.00195238	0.00015929
exm537513 + exm537522 + exm83523 + exm2264237 + exm396794	0.697253	0.30879	0.0082488	0.650483	0.00079866	0.000634427	0.0056046
exm537513 + exm537522 + exm83523 + exm2264237 + exm791954	0.697452	1.77876e-06	0.00359897	0.939573	0.000343711	0.000388387	0.000203994
exm537513 + exm537522 + exm83523 + exm396794 + exm791954	0.684733	0.609452	0.0060075	0.832052	0.000522172	0.00499335	0.000386888
exm537513 + exm537522 + exm1884673 + exm538564 + exm2264237	0.69845	7.34251e-05	0.00433622	0.905088	0.000391813	0.00276548	0.000559255
exm537513 + exm537522 + exm1884673 + exm538564 + exm396794	0.693013	0.0941405	0.00646695	0.942808	0.000770133	0.00175517	0.00471489
exm537513 + exm537522 + exm1884673 + exm538564 + exm791954	0.693779	2.38387e-07	0.00292763	0.700732	0.000300402	0.00132703	8.69494e-05
exm537513 + exm537522 + exm1884673 + exm2264237 + exm396794	0.695141	0.206696	0.0105736	0.561718	0.000886966	0.000480847	0.00611577
exm537513 + exm537522 + exm1884673 + exm2264237 + exm791954	0.692233	5.97096e-06	0.00482412	0.842719	0.000365907	0.000349218	0.000113056
exm537513 + exm537522 + exm1884673 + exm396794 + exm791954	0.677967	0.0265493	0.00843665	0.74508	0.000793812	0.00651475	0.000234406
exm537513 + exm537522 + exm538564 + exm2264237 + exm396794	0.699197	0.0552294	0.00276021	0.807198	0.00487565	0.000827034	0.00398459
exm537513 + exm537522 + exm538564 + exm2264237 + exm791954	0.692309	5.0996e-05	0.00118193	0.562078	0.00432108	0.000616805	0.000175228
exm537513 + exm537522 + exm538564 + exm396794 + exm791954	0.691454	0.810855	0.00180438	0.612272	0.002746	0.00420697	0.000335156
exm537513 + exm537522 + exm2264237 + exm396794 + exm791954	0.696847	0.359479	0.00319256	0.956419	0.000562549	0.00559358	0.00040567
exm537513 + exmrs3097671 + exmrs3129294 + exm83523 + exm1884673	0.664662	1.65087e-05	0.011726	0.742247	0.0779913	0.00278414	0.00226881
exm537513 + exmrs3097671 + exmrs3129294 + exm83523 + exm538564	0.67161	4.24528e-07	0.00229659	0.247547	0.0723874	0.000330181	0.00188394
exm537513 + exmrs3097671 + exmrs3129294 + exm83523 + exm2264237	0.68504	0.000790164	0.00415011	0.566337	0.105707	0.00043472	0.000468823
exm537513 + exmrs3097671 + exmrs3129294 + exm83523 + exm396794	0.671189	0.523422	0.00735147	0.663795	0.100846	0.000663405	0.00467908
exm537513 + exmrs3097671 + exmrs3129294 + exm83523 + exm791954	0.672551	1.6166e-08	0.00332928	0.469577	0.102854	0.000363113	0.000264269
exm537513 + exmrs3097671 + exmrs3129294 + exm1884673 + exm538564	0.682469	1.76965e-05	0.00315652	0.286339	0.0848178	0.000517988	0.00138536
exm537513 + exmrs3097671 + exmrs3129294 + exm1884673 + exm2264237	0.683295	0.000275549	0.00546121	0.657439	0.121118	0.000618363	0.000435392
exm537513 + exmrs3097671 + exmrs3129294 + exm1884673 + exm396794	0.667646	0.157892	0.0100956	0.751582	0.11276	0.00120816	0.00574979
exm537513 + exmrs3097671 + exmrs3129294 + exm1884673 + exm791954	0.665777	1.54328e-06	0.00473	0.540277	0.115096	0.000541421	0.000148478
exm537513 + exmrs3097671 + exmrs3129294 + exm538564 + exm2264237	0.682928	0.0269657	0.00112848	0.221307	0.115911	0.00377208	0.000682609
exm537513 + exmrs3097671 + exmrs3129294 + exm538564 + exm396794	0.681734	0.141441	0.00188661	0.254511	0.114882	0.00233386	0.00369471
exm537513 + exmrs3097671 + exmrs3129294 + exm538564 + exm791954	0.677254	2.18589e-07	0.000820755	0.158386	0.110556	0.0020452	0.000198317
exm537513 + exmrs3097671 + exmrs3129294 + exm2264237 + exm396794	0.689692	0.0307962	0.00351616	0.599928	0.163928	0.000726651	0.00497107
exm537513 + exmrs3097671 + exmrs3129294 + exm2264237 + exm791954	0.681289	0.000418886	0.00145677	0.381372	0.155878	0.000440832	0.000236192
exm537513 + exmrs3097671 + exmrs3129294 + exm396794 + exm791954	0.675765	0.594457	0.00288277	0.4677	0.144168	0.0048975	0.000442799
exm537513 + exmrs3097671 + exm83523 + exm1884673 + exm538564	0.684093	3.67157e-06	0.0035172	0.631435	0.00249663	0.00154445	0.00108431
exm537513 + exmrs3097671 + exm83523 + exm1884673 + exm2264237	0.690039	8.83809e-05	0.00609016	0.901612	0.00343611	0.00220769	0.000417294
exm537513 + exmrs3097671 + exm83523 + exm1884673 + exm396794	0.673232	0.0810216	0.0108051	0.787069	0.00381064	0.00319593	0.00560951
exm537513 + exmrs3097671 + exm83523 + exm1884673 + exm791954	0.680311	2.68411e-07	0.0049933	0.949379	0.00258872	0.00162701	0.000119185
exm537513 + exmrs3097671 + exm83523 + exm538564 + exm2264237	0.698359	0.000104007	0.00127423	0.469338	0.000341221	0.00254628	0.000540378
exm537513 + exmrs3097671 + exm83523 + exm538564 + exm396794	0.684902	0.714955	0.00201464	0.527928	0.000529759	0.00162454	0.00368359
exm537513 + exmrs3097671 + exm83523 + exm538564 + exm791954	0.688812	1.12943e-09	0.000838316	0.351801	0.000258454	0.00130495	0.000129255
exm537513 + exmrs3097671 + exm83523 + exm2264237 + exm396794	0.695799	0.299268	0.00385626	0.972371	0.000802452	0.000597154	0.00556291
exm537513 + exmrs3097671 + exm83523 + exm2264237 + exm791954	0.697238	1.75363e-06	0.00154713	0.672317	0.000341278	0.000347213	0.000164571
exm537513 + exmrs3097671 + exm83523 + exm396794 + exm791954	0.686022	0.611439	0.00297596	0.813246	0.000523791	0.00490316	0.000325875
exm537513 + exmrs3097671 + exm1884673 + exm538564 + exm2264237	0.69826	7.6078e-05	0.00166526	0.526306	0.000402705	0.00184036	0.000512919
exm537513 + exmrs3097671 + exm1884673 + exm538564 + exm396794	0.693419	0.0958727	0.00281535	0.586585	0.000790538	0.00119757	0.00461318
exm537513 + exmrs3097671 + exm1884673 + exm538564 + exm791954	0.694276	2.25724e-07	0.00121295	0.39262	0.000305317	0.000885811	7.08658e-05
exm537513 + exmrs3097671 + exm1884673 + exm2264237 + exm396794	0.692945	0.214558	0.005055	0.924834	0.000929033	0.000459258	0.00608416
exm537513 + exmrs3097671 + exm1884673 + exm2264237 + exm791954	0.692899	6.22783e-06	0.00213346	0.765141	0.000380222	0.00031753	9.17548e-05
exm537513 + exmrs3097671 + exm1884673 + exm396794 + exm791954	0.679755	0.0271901	0.00429503	0.904692	0.000823912	0.00641822	0.000198342
exm537513 + exmrs3097671 + exm538564 + exm2264237 + exm396794	0.698791	0.0544692	0.001012	0.447146	0.00326268	0.000760936	0.00391385
exm537513 + exmrs3097671 + exm538564 + exm2264237 + exm791954	0.694949	4.3732e-05	0.000408218	0.272453	0.00284418	0.000541709	0.000138081
exm537513 + exmrs3097671 + exm538564 + exm396794 + exm791954	0.692213	0.822288	0.000716963	0.32575	0.00184214	0.00409284	0.000274313
exm537513 + exmrs3097671 + exm2264237 + exm396794 + exm791954	0.697415	0.359096	0.00136591	0.658269	0.000512998	0.00554092	0.000330575
exm537513 + exmrs3129294 + exm83523 + exm1884673 + exm538564	0.687948	2.96375e-06	0.000905936	0.139081	0.00230568	0.00149009	0.00204352
exm537513 + exmrs3129294 + exm83523 + exm1884673 + exm2264237	0.701523	6.80438e-05	0.000159427	0.119088	0.00316699	0.00211581	0.000498287
exm537513 + exmrs3129294 + exm83523 + exm1884673 + exm396794	0.687297	0.0715555	0.000301519	0.103716	0.00347585	0.00313482	0.00625937
exm537513 + exmrs3129294 + exm83523 + exm1884673 + exm791954	0.688838	2.36428e-07	0.000191033	0.135792	0.0024698	0.00159782	0.000179993
exm537513 + exmrs3129294 + exm83523 + exm538564 + exm2264237	0.69798	7.83218e-05	0.000301133	0.204128	0.000321954	0.00539749	0.000716762
exm537513 + exmrs3129294 + exm83523 + exm538564 + exm396794	0.687955	0.772197	0.000483931	0.193005	0.000477754	0.00315836	0.00425261
exm537513 + exmrs3129294 + exm83523 + exm538564 + exm791954	0.691692	1.44832e-09	0.000313881	0.232332	0.000251231	0.00328293	0.000260179
exm537513 + exmrs3129294 + exm83523 + exm2264237 + exm396794	0.703757	0.347787	9.51104e-05	0.173913	0.000717062	0.000821171	0.00624776
exm537513 + exmrs3129294 + exm83523 + exm2264237 + exm791954	0.703161	1.59252e-06	6.22677e-05	0.216877	0.00033174	0.000461516	0.000273876
exm537513 + exmrs3129294 + exm83523 + exm396794 + exm791954	0.695075	0.582525	0.000118315	0.181845	0.000478358	0.00542439	0.000471297
exm537513 + exmrs3129294 + exm1884673 + exm538564 + exm2264237	0.698722	6.48049e-05	0.000322279	0.218646	0.000379576	0.00368672	0.00065201
exm537513 + exmrs3129294 + exm1884673 + exm538564 + exm396794	0.695179	0.0860425	0.000580433	0.202606	0.000738	0.00216991	0.00520739
exm537513 + exmrs3129294 + exm1884673 + exm538564 + exm791954	0.694937	2.46301e-07	0.000419816	0.246489	0.000296875	0.00211942	0.00013729
exm537513 + exmrs3129294 + exm1884673 + exm2264237 + exm396794	0.704178	0.192045	9.26358e-05	0.176992	0.000878284	0.000614443	0.00675846
exm537513 + exmrs3129294 + exm1884673 + exm2264237 + exm791954	0.698987	5.72782e-06	6.35002e-05	0.223965	0.000365175	0.000404495	0.000146122
exm537513 + exmrs3129294 + exm1884673 + exm396794 + exm791954	0.690871	0.0249054	0.000144351	0.18159	0.000775784	0.00698283	0.000273374
exm537513 + exmrs3129294 + exm538564 + exm2264237 + exm396794	0.699556	0.0638388	0.000162707	0.300981	0.00627182	0.00104976	0.00439469
exm537513 + exmrs3129294 + exm538564 + exm2264237 + exm791954	0.694085	5.82391e-05	0.000121605	0.344729	0.00738434	0.000741521	0.000283688
exm537513 + exmrs3129294 + exm538564 + exm396794 + exm791954	0.694622	0.819326	0.000224766	0.314933	0.00435	0.00462151	0.000493758
exm537513 + exmrs3129294 + exm2264237 + exm396794 + exm791954	0.702532	0.381639	3.96598e-05	0.294284	0.000717406	0.00603818	0.000484252
exm537513 + exm83523 + exm1884673 + exm538564 + exm2264237	0.716678	1.69539e-05	3.38226e-06	0.002737	0.00144382	0.00182894	0.000592561
exm537513 + exm83523 + exm1884673 + exm538564 + exm396794	0.701936	0.039441	7.08538e-06	0.00317268	0.00218461	0.0011345	0.00511428
exm537513 + exm83523 + exm1884673 + exm538564 + exm791954	0.708647	3.91551e-08	4.47909e-06	0.00212832	0.00102111	0.00109065	9.27016e-05
exm537513 + exm83523 + exm1884673 + exm2264237 + exm396794	0.710116	0.118739	3.39934e-07	0.00512237	0.00309251	0.000566212	0.00725912
exm537513 + exm83523 + exm1884673 + exm2264237 + exm791954	0.713223	1.50368e-06	2.07954e-07	0.00298515	0.00154715	0.000367447	9.68069e-05
exm537513 + exm83523 + exm1884673 + exm396794 + exm791954	0.701358	0.0101494	5.57402e-07	0.00309871	0.00236021	0.00676368	0.000189013
exm537513 + exm83523 + exm538564 + exm2264237 + exm396794	0.717195	0.500235	2.31049e-06	0.00057929	0.0032524	0.000909452	0.00503479
exm537513 + exm83523 + exm538564 + exm2264237 + exm791954	0.716751	1.74739e-07	1.53667e-06	0.000237698	0.00354794	0.000597602	0.000166908
exm537513 + exm83523 + exm538564 + exm396794 + exm791954	0.70748	0.377466	3.03168e-06	0.000354238	0.00209523	0.00469759	0.000304591
exm537513 + exm83523 + exm2264237 + exm396794 + exm791954	0.717399	0.813542	1.97823e-07	0.000553493	0.000588355	0.00690047	0.000308855
exm537513 + exm1884673 + exm538564 + exm2264237 + exm396794	0.7162	0.121055	2.53869e-06	0.000583862	0.00220391	0.000688929	0.00550604
exm537513 + exm1884673 + exm538564 + exm2264237 + exm791954	0.715634	1.0979e-06	1.94924e-06	0.000213674	0.00226649	0.00053698	8.73947e-05
exm537513 + exm1884673 + exm538564 + exm396794 + exm791954	0.711308	0.0109025	4.45721e-06	0.000460126	0.00134923	0.00613122	0.000174172
exm537513 + exm1884673 + exm2264237 + exm396794 + exm791954	0.713855	0.034427	1.93115e-07	0.000565306	0.000421453	0.00783532	0.000173801
exm537513 + exm538564 + exm2264237 + exm396794 + exm791954	0.713663	0.547232	1.31964e-06	0.0050966	0.000867475	0.00521761	0.000382739
exm537522 + exmrs3097671 + exmrs3129294 + exm83523 + exm1884673	0.661417	3.49113e-05	0.977937	0.978832	0.0718824	0.00235063	0.00172228
exm537522 + exmrs3097671 + exmrs3129294 + exm83523 + exm538564	0.662175	9.65844e-06	0.977464	0.978154	0.0678323	0.000275306	0.00573289
exm537522 + exmrs3097671 + exmrs3129294 + exm83523 + exm2264237	0.679538	0.00729366	0.978483	0.979378	0.0967646	0.000354149	0.000682136
exm537522 + exmrs3097671 + exmrs3129294 + exm83523 + exm396794	0.668281	0.318224	0.978567	0.979453	0.0904792	0.000555919	0.00485658
exm537522 + exmrs3097671 + exmrs3129294 + exm83523 + exm791954	0.667119	3.44832e-07	0.977408	0.978312	0.0916187	0.00030025	0.000684906
exm537522 + exmrs3097671 + exmrs3129294 + exm1884673 + exm538564	0.672077	5.52298e-05	0.977849	0.978534	0.0805489	0.0003949	0.0040393
exm537522 + exmrs3097671 + exmrs3129294 + exm1884673 + exm2264237	0.673906	0.000621665	0.978816	0.979722	0.112429	0.000488587	0.000641963
exm537522 + exmrs3097671 + exmrs3129294 + exm1884673 + exm396794	0.665213	0.211072	0.978906	0.979795	0.102657	0.000928067	0.00592472
exm537522 + exmrs3097671 + exmrs3129294 + exm1884673 + exm791954	0.662486	5.35692e-06	0.977783	0.978682	0.104067	0.000406219	0.00036122
exm537522 + exmrs3097671 + exmrs3129294 + exm538564 + exm2264237	0.668036	0.356704	0.978593	0.979307	0.110838	0.0114431	0.000998054
exm537522 + exmrs3097671 + exmrs3129294 + exm538564 + exm396794	0.67301	0.0491108	0.978658	0.979355	0.106202	0.00743301	0.0039162
exm537522 + exmrs3097671 + exmrs3129294 + exm538564 + exm791954	0.667863	1.72519e-05	0.977534	0.978226	0.102287	0.00717041	0.000599255
exm537522 + exmrs3097671 + exmrs3129294 + exm2264237 + exm396794	0.680908	0.0098019	0.979408	0.980307	0.148984	0.00104522	0.00506967
exm537522 + exmrs3097671 + exmrs3129294 + exm2264237 + exm791954	0.676264	0.00997181	0.978521	0.979415	0.141877	0.000734858	0.000704002
exm537522 + exmrs3097671 + exmrs3129294 + exm396794 + exm791954	0.67071	0.303751	0.978612	0.979489	0.127594	0.00509355	0.00114448
exm537522 + exmrs3097671 + exm83523 + exm1884673 + exm538564	0.674689	1.0981e-05	0.977578	0.978626	0.00213911	0.00115694	0.00315273
exm537522 + exmrs3097671 + exm83523 + exm1884673 + exm2264237	0.685803	0.000193807	0.978595	0.979822	0.0029454	0.00173039	0.000617155
exm537522 + exmrs3097671 + exm83523 + exm1884673 + exm396794	0.670401	0.109377	0.978699	0.979912	0.00334587	0.00244285	0.00597427
exm537522 + exmrs3097671 + exm83523 + exm1884673 + exm791954	0.672612	9.18326e-07	0.977493	0.978746	0.00223628	0.00120401	0.000302599
exm537522 + exmrs3097671 + exm83523 + exm538564 + exm2264237	0.686871	0.0019349	0.978189	0.979226	0.000286553	0.00773194	0.000785255
exm537522 + exmrs3097671 + exm83523 + exm538564 + exm396794	0.674839	0.414791	0.978274	0.979294	0.000466331	0.00527495	0.00408433
exm537522 + exmrs3097671 + exm83523 + exm538564 + exm791954	0.681237	5.33041e-08	0.977032	0.978083	0.000232553	0.00482294	0.000430197
exm537522 + exmrs3097671 + exm83523 + exm2264237 + exm396794	0.692455	0.155907	0.979118	0.980304	0.000680988	0.000860301	0.00584238
exm537522 + exmrs3097671 + exm83523 + exm2264237 + exm791954	0.693955	4.20814e-05	0.978093	0.979304	0.000293731	0.000588353	0.00052379
exm537522 + exmrs3097671 + exm83523 + exm396794 + exm791954	0.677522	0.958971	0.978208	0.979409	0.000456404	0.00529485	0.000884174
exm537522 + exmrs3097671 + exm1884673 + exm538564 + exm2264237	0.682826	0.000235964	0.978496	0.97952	0.000320534	0.00545785	0.000768293
exm537522 + exmrs3097671 + exm1884673 + exm538564 + exm396794	0.683226	0.146941	0.978585	0.979587	0.000610095	0.00370061	0.00505537
exm537522 + exmrs3097671 + exm1884673 + exm538564 + exm791954	0.685269	1.27858e-06	0.977364	0.978383	0.000235153	0.00308319	0.000216284
exm537522 + exmrs3097671 + exm1884673 + exm2264237 + exm396794	0.687534	0.293419	0.979366	0.980554	0.000742811	0.000676243	0.00639518
exm537522 + exmrs3097671 + exm1884673 + exm2264237 + exm791954	0.688567	2.31416e-05	0.978402	0.979607	0.000304429	0.000544428	0.000273584
exm537522 + exmrs3097671 + exm1884673 + exm396794 + exm791954	0.672674	0.0474152	0.978519	0.979706	0.000626173	0.006869	0.000504337
exm537522 + exmrs3097671 + exm538564 + exm2264237 + exm396794	0.685002	0.0150971	0.979168	0.980165	0.0104737	0.00110497	0.00425473
exm537522 + exmrs3097671 + exm538564 + exm2264237 + exm791954	0.684244	0.0025371	0.978201	0.979206	0.00988667	0.000889125	0.000492048
exm537522 + exmrs3097671 + exm538564 + exm396794 + exm791954	0.683061	0.408502	0.978295	0.97928	0.00686657	0.00453616	0.000868585
exm537522 + exmrs3097671 + exm2264237 + exm396794 + exm791954	0.6941	0.149726	0.979112	0.980262	0.000829967	0.00578438	0.00100099
exm537522 + exmrs3129294 + exm83523 + exm1884673 + exm538564	0.680969	9.15106e-06	0.0367763	0.10066	0.00206377	0.00121629	0.00464894
exm537522 + exmrs3129294 + exm83523 + exm1884673 + exm2264237	0.692876	0.000151282	0.00399571	0.134563	0.00281879	0.00174152	0.000817236
exm537522 + exmrs3129294 + exm83523 + exm1884673 + exm396794	0.68302	0.0987004	0.00502346	0.125144	0.00318712	0.00249023	0.00637314
exm537522 + exmrs3129294 + exm83523 + exm1884673 + exm791954	0.683452	8.08243e-07	0.00645374	0.130312	0.00224834	0.0012627	0.000410751
exm537522 + exmrs3129294 + exm83523 + exm538564 + exm2264237	0.685973	0.00117815	0.0240165	0.133274	0.000278046	0.0112743	0.00107309
exm537522 + exmrs3129294 + exm83523 + exm538564 + exm396794	0.681788	0.465439	0.029216	0.127076	0.00043461	0.00731981	0.00441272
exm537522 + exmrs3129294 + exm83523 + exm538564 + exm791954	0.684097	3.99483e-08	0.0367811	0.126089	0.000232077	0.00699728	0.000580764
exm537522 + exmrs3129294 + exm83523 + exm2264237 + exm396794	0.697008	0.189996	0.00337591	0.173605	0.000628999	0.00130241	0.00630938
exm537522 + exmrs3129294 + exm83523 + exm2264237 + exm791954	0.697514	2.86414e-05	0.00484498	0.170477	0.00029412	0.000786203	0.00068949
exm537522 + exmrs3129294 + exm83523 + exm396794 + exm791954	0.688454	0.914542	0.00602833	0.153076	0.000437225	0.00554542	0.00109156
exm537522 + exmrs3129294 + exm1884673 + exm538564 + exm2264237	0.685399	0.000201767	0.0217232	0.154535	0.000331795	0.00816592	0.00103516
exm537522 + exmrs3129294 + exm1884673 + exm538564 + exm396794	0.690702	0.135685	0.0275563	0.144129	0.000619706	0.00521795	0.00538738
exm537522 + exmrs3129294 + exm1884673 + exm538564 + exm791954	0.689474	1.22023e-06	0.0376038	0.143613	0.000250564	0.00460332	0.000292354
exm537522 + exmrs3129294 + exm1884673 + exm2264237 + exm396794	0.693243	0.265788	0.00262096	0.193975	0.00073744	0.00102051	0.00685058
exm537522 + exmrs3129294 + exm1884673 + exm2264237 + exm791954	0.69186	2.04813e-05	0.00389523	0.193517	0.000315806	0.000726605	0.000363878
exm537522 + exmrs3129294 + exm1884673 + exm396794 + exm791954	0.686429	0.0439621	0.00542715	0.166579	0.000629982	0.00711414	0.000617493
exm537522 + exmrs3129294 + exm538564 + exm2264237 + exm396794	0.686823	0.0194791	0.0156006	0.20145	0.0141549	0.00164749	0.00459217
exm537522 + exmrs3129294 + exm538564 + exm2264237 + exm791954	0.683936	0.00190422	0.0223075	0.190519	0.0143105	0.00118226	0.000638039
exm537522 + exmrs3129294 + exm538564 + exm396794 + exm791954	0.688124	0.436832	0.0291767	0.173651	0.00938396	0.00474893	0.00105019
exm537522 + exmrs3129294 + exm2264237 + exm396794 + exm791954	0.697484	0.171567	0.00340706	0.233266	0.00122316	0.00608706	0.00117767
exm537522 + exm83523 + exm1884673 + exm538564 + exm2264237	0.702832	5.2932e-05	0.000178658	0.00245716	0.00120108	0.00597349	0.000952336
exm537522 + exm83523 + exm1884673 + exm538564 + exm396794	0.69335	0.0644067	0.000289517	0.00295617	0.00174366	0.00419738	0.00546215
exm537522 + exm83523 + exm1884673 + exm538564 + exm791954	0.701752	2.03525e-07	0.0003946	0.00200259	0.000810473	0.00359491	0.000246573
exm537522 + exm83523 + exm1884673 + exm2264237 + exm396794	0.705762	0.160463	5.57837e-06	0.00462448	0.00244277	0.00100751	0.00756258
exm537522 + exm83523 + exm1884673 + exm2264237 + exm791954	0.709496	5.18726e-06	8.46832e-06	0.00272511	0.00123944	0.000711246	0.00030994
exm537522 + exm83523 + exm1884673 + exm396794 + exm791954	0.69509	0.0182868	1.4551e-05	0.00289558	0.00180338	0.00717453	0.000545184
exm537522 + exm83523 + exm538564 + exm2264237 + exm396794	0.703352	0.254899	0.000183771	0.000524727	0.0101319	0.00138451	0.00530742
exm537522 + exm83523 + exm538564 + exm2264237 + exm791954	0.706627	5.83273e-06	0.00026942	0.000223059	0.00937715	0.000934122	0.000459855
exm537522 + exm83523 + exm538564 + exm396794 + exm791954	0.698719	0.735715	0.000411896	0.00034784	0.00653379	0.00493891	0.000790986
exm537522 + exm83523 + exm2264237 + exm396794 + exm791954	0.713387	0.809919	1.23841e-05	0.000508798	0.00104586	0.00705354	0.000936906
exm537522 + exm1884673 + exm538564 + exm2264237 + exm396794	0.701515	0.194536	0.000165848	0.000504724	0.00733187	0.00112194	0.005847
exm537522 + exm1884673 + exm538564 + exm2264237 + exm791954	0.704308	5.73633e-06	0.000274824	0.00019018	0.006271	0.000896114	0.000231926
exm537522 + exm1884673 + exm538564 + exm396794 + exm791954	0.704265	0.0244239	0.000456606	0.000386835	0.00431633	0.00644011	0.000433403
exm537522 + exm1884673 + exm2264237 + exm396794 + exm791954	0.710802	0.0636604	9.18143e-06	0.000477544	0.000794134	0.0080757	0.000524219
exm537522 + exm538564 + exm2264237 + exm396794 + exm791954	0.703982	0.236418	0.000256352	0.0133091	0.00135813	0.00539133	0.000951898
exmrs3097671 + exmrs3129294 + exm83523 + exm1884673 + exm538564	0.677204	1.06019e-05	0.0698035	0.0743351	0.00200957	0.00120497	0.00404358
exmrs3097671 + exmrs3129294 + exm83523 + exm1884673 + exm2264237	0.689631	0.000176845	0.00904517	0.102595	0.00275326	0.00175348	0.000894111
exmrs3097671 + exmrs3129294 + exm83523 + exm1884673 + exm396794	0.67992	0.104998	0.0104083	0.0987157	0.00313898	0.00249433	0.00639322
exmrs3097671 + exmrs3129294 + exm83523 + exm1884673 + exm791954	0.680353	9.58066e-07	0.0131352	0.101702	0.0022208	0.00126266	0.000403848
exmrs3097671 + exmrs3129294 + exm83523 + exm538564 + exm2264237	0.681887	0.00166586	0.0499798	0.0976957	0.000269406	0.00979829	0.00115549
exmrs3097671 + exmrs3129294 + exm83523 + exm538564 + exm396794	0.677847	0.437615	0.056575	0.0962325	0.00042414	0.00647641	0.00442973
exmrs3097671 + exmrs3129294 + exm83523 + exm538564 + exm791954	0.681097	5.8777e-08	0.0693716	0.0944059	0.000227092	0.00612258	0.000566366
exmrs3097671 + exmrs3129294 + exm83523 + exm2264237 + exm396794	0.694613	0.175017	0.00770694	0.135477	0.000617217	0.00143255	0.00636636
exmrs3097671 + exmrs3129294 + exm83523 + exm2264237 + exm791954	0.694016	4.07284e-05	0.0107432	0.131428	0.000288711	0.000850798	0.000674498
exmrs3097671 + exmrs3129294 + exm83523 + exm396794 + exm791954	0.685539	0.951044	0.0123262	0.121585	0.000432961	0.00554384	0.00107002
exmrs3097671 + exmrs3129294 + exm1884673 + exm538564 + exm2264237	0.681589	0.000234135	0.0460721	0.114133	0.000332168	0.00707667	0.00112699
exmrs3097671 + exmrs3129294 + exm1884673 + exm538564 + exm396794	0.687573	0.143337	0.0538573	0.109849	0.000616499	0.00461262	0.00541571
exmrs3097671 + exmrs3129294 + exm1884673 + exm538564 + exm791954	0.68781	1.42292e-06	0.0710302	0.108224	0.000248235	0.00401129	0.000283528
exmrs3097671 + exmrs3129294 + exm1884673 + exm2264237 + exm396794	0.692088	0.280325	0.00613104	0.152489	0.000749214	0.00113844	0.00693224
exmrs3097671 + exmrs3129294 + exm1884673 + exm2264237 + exm791954	0.690341	2.42664e-05	0.00880775	0.150545	0.000320356	0.000798181	0.000355982
exmrs3097671 + exmrs3129294 + exm1884673 + exm396794 + exm791954	0.683268	0.0471925	0.0111574	0.133115	0.000632563	0.00711891	0.000603092
exmrs3097671 + exmrs3129294 + exm538564 + exm2264237 + exm396794	0.684542	0.0172282	0.0338094	0.153685	0.012525	0.00180608	0.00464745
exmrs3097671 + exmrs3129294 + exm538564 + exm2264237 + exm791954	0.681005	0.00264866	0.0463893	0.143563	0.0125083	0.00127727	0.000619308
exmrs3097671 + exmrs3129294 + exm538564 + exm396794 + exm791954	0.686061	0.410917	0.0561509	0.134244	0.00834163	0.00475652	0.00101837
exmrs3097671 + exmrs3129294 + exm2264237 + exm396794 + exm791954	0.696172	0.15824	0.00772893	0.185435	0.00134868	0.00613095	0.00114858
exmrs3097671 + exm83523 + exm1884673 + exm538564 + exm2264237	0.699305	6.23832e-05	0.0004373	0.00241444	0.00120097	0.00532532	0.0010369
exmrs3097671 + exm83523 + exm1884673 + exm538564 + exm396794	0.68947	0.069165	0.000646732	0.00292111	0.00173579	0.00381748	0.00543812
exmrs3097671 + exm83523 + exm1884673 + exm538564 + exm791954	0.698523	2.40505e-07	0.000866714	0.00198436	0.000802667	0.00322533	0.000237518
exmrs3097671 + exm83523 + exm1884673 + exm2264237 + exm396794	0.701959	0.171408	1.4416e-05	0.00456718	0.00246795	0.00112084	0.00755825
exmrs3097671 + exm83523 + exm1884673 + exm2264237 + exm791954	0.706451	6.16584e-06	2.15892e-05	0.00269315	0.00124663	0.000778129	0.000299394
exmrs3097671 + exm83523 + exm1884673 + exm396794 + exm791954	0.695113	0.0199129	3.36105e-05	0.00288494	0.0018052	0.00712369	0.000530652
exmrs3097671 + exm83523 + exm538564 + exm2264237 + exm396794	0.700038	0.233565	0.00044919	0.000518285	0.00915591	0.00151024	0.00529991
exmrs3097671 + exm83523 + exm538564 + exm2264237 + exm791954	0.703604	8.37494e-06	0.000641848	0.000220032	0.00836687	0.00100297	0.000440378
exmrs3097671 + exm83523 + exm538564 + exm396794 + exm791954	0.695704	0.772966	0.000903698	0.000345871	0.00594449	0.00490307	0.000763695
exmrs3097671 + exm83523 + exm2264237 + exm396794 + exm791954	0.710917	0.77198	3.11257e-05	0.000505579	0.00114538	0.00702238	0.000905904
exmrs3097671 + exm1884673 + exm538564 + exm2264237 + exm396794	0.698271	0.207313	0.000412131	0.00050996	0.00660424	0.00123848	0.0058601
exmrs3097671 + exm1884673 + exm538564 + exm2264237 + exm791954	0.701125	6.76664e-06	0.000660744	0.000190885	0.0055637	0.000973704	0.000221185
exmrs3097671 + exm1884673 + exm538564 + exm396794 + exm791954	0.70089	0.0264027	0.00100213	0.000385764	0.00391228	0.00640806	0.000416059
exmrs3097671 + exm1884673 + exm2264237 + exm396794 + exm791954	0.706881	0.0689028	2.34594e-05	0.000486223	0.000882607	0.00806998	0.000505916
exmrs3097671 + exm538564 + exm2264237 + exm396794 + exm791954	0.700859	0.21795	0.000614503	0.0120224	0.00148075	0.00538453	0.000912812
exmrs3129294 + exm83523 + exm1884673 + exm538564 + exm2264237	0.691391	9.98795e-05	0.000638814	0.00160206	0.00104949	0.000863704	0.00126048
exmrs3129294 + exm83523 + exm1884673 + exm538564 + exm396794	0.687259	0.0871734	0.00084676	0.00205294	0.00155163	0.00063271	0.00597495
exmrs3129294 + exm83523 + exm1884673 + exm538564 + exm791954	0.699739	4.17441e-07	0.000942715	0.00149195	0.000717149	0.000552869	0.000237949
exmrs3129294 + exm83523 + exm1884673 + exm2264237 + exm396794	0.694751	0.261399	0.000176973	0.00301161	0.00241912	0.00173607	0.00887341
exmrs3129294 + exm83523 + exm1884673 + exm2264237 + exm791954	0.701181	1.94421e-05	0.000207548	0.00184722	0.00122056	0.000939203	0.000290193
exmrs3129294 + exm83523 + exm1884673 + exm396794 + exm791954	0.702769	0.0369202	0.000247808	0.00215339	0.00171923	0.00727539	0.000470248
exmrs3129294 + exm83523 + exm538564 + exm2264237 + exm396794	0.692853	0.158533	0.00107091	0.0003318	0.00153803	0.00223377	0.00614102
exmrs3129294 + exm83523 + exm538564 + exm2264237 + exm791954	0.697982	2.64442e-05	0.00113861	0.000148917	0.0015175	0.00120111	0.000422938
exmrs3129294 + exm83523 + exm538564 + exm396794 + exm791954	0.694407	0.940865	0.00137149	0.000244437	0.00108416	0.00512764	0.000692803
exmrs3129294 + exm83523 + exm2264237 + exm396794 + exm791954	0.704933	0.502702	0.000362556	0.000333231	0.00163303	0.00761831	0.000753256
exmrs3129294 + exm1884673 + exm538564 + exm2264237 + exm396794	0.694919	0.259643	0.00122566	0.000451854	0.00100822	0.00190908	0.00681021
exmrs3129294 + exm1884673 + exm538564 + exm2264237 + exm791954	0.699969	1.34102e-05	0.00142988	0.000170325	0.000917905	0.00125459	0.000214513
exmrs3129294 + exm1884673 + exm538564 + exm396794 + exm791954	0.704779	0.0353092	0.00167429	0.000332815	0.000668062	0.0067017	0.000362553
exmrs3129294 + exm1884673 + exm2264237 + exm396794 + exm791954	0.704028	0.118729	0.000383869	0.000487818	0.00143344	0.0088987	0.000429445
exmrs3129294 + exm538564 + exm2264237 + exm396794 + exm791954	0.699816	0.137334	0.00204362	0.00209381	0.00221897	0.00594866	0.000784082
exm83523 + exm1884673 + exm538564 + exm2264237 + exm396794	0.695256	0.255814	0.00249427	0.0014145	0.000124404	0.00158202	0.00594003
exm83523 + exm1884673 + exm538564 + exm2264237 + exm791954	0.709925	8.29537e-06	0.00140138	0.000581472	0.000100558	0.000888709	9.65523e-05
exm83523 + exm1884673 + exm538564 + exm396794 + exm791954	0.705577	0.0262247	0.0017965	0.000883636	8.73386e-05	0.00528156	0.000195025
exm83523 + exm1884673 + exm2264237 + exm396794 + exm791954	0.703138	0.134543	0.00254014	0.00163933	0.00108972	0.00737446	0.000207668
exm83523 + exm538564 + exm2264237 + exm396794 + exm791954	0.704235	0.462783	0.000235212	0.00026707	0.0014881	0.00535918	0.000355201
exm1884673 + exm538564 + exm2264237 + exm396794 + exm791954	0.708799	0.0978572	0.000239211	0.0001509	0.00135327	0.0064875	0.000183655
exm537513 + exm537522 + exmrs3097671 + exmrs3129294 + exm83523 + exm1884673	0.670837	1.43916e-05	0.0105142	0.978439	0.978266	0.0709094	0.00265073	0.00224663
exm537513 + exm537522 + exmrs3097671 + exmrs3129294 + exm83523 + exm538564	0.678283	2.67246e-07	0.00192177	0.977972	0.977318	0.0652916	0.000304705	0.00140051
exm537513 + exm537522 + exmrs3097671 + exmrs3129294 + exm83523 + exm2264237	0.691475	0.000631749	0.00349534	0.978948	0.97865	0.0977564	0.000414315	0.000344835
exm537513 + exm537522 + exmrs3097671 + exmrs3129294 + exm83523 + exm396794	0.677005	0.552363	0.00649222	0.979027	0.978803	0.0924	0.000631034	0.00476723
exm537513 + exm537522 + exmrs3097671 + exmrs3129294 + exm83523 + exm791954	0.678849	1.12901e-08	0.00295604	0.977967	0.977561	0.0938206	0.000338547	0.000248261
exm537513 + exm537522 + exmrs3097671 + exmrs3129294 + exm1884673 + exm538564	0.689333	1.45642e-05	0.00264391	0.97831	0.977717	0.0769828	0.000499583	0.00102723
exm537513 + exm537522 + exmrs3097671 + exmrs3129294 + exm1884673 + exm2264237	0.689539	0.000245758	0.0045775	0.979207	0.978982	0.11261	0.00059786	0.000314917
exm537513 + exm537522 + exmrs3097671 + exmrs3129294 + exm1884673 + exm396794	0.673347	0.149996	0.00892285	0.979308	0.979149	0.103849	0.00118898	0.00584318
exm537513 + exm537522 + exmrs3097671 + exmrs3129294 + exm1884673 + exm791954	0.671922	1.31461e-06	0.00420608	0.978298	0.977962	0.105482	0.000529107	0.000140059
exm537513 + exm537522 + exmrs3097671 + exmrs3129294 + exm538564 + exm2264237	0.689876	0.0206785	0.000879273	0.978966	0.978311	0.106959	0.00284535	0.00049451
exm537513 + exm537522 + exmrs3097671 + exmrs3129294 + exm538564 + exm396794	0.688491	0.155931	0.00154999	0.979043	0.97843	0.105327	0.0017645	0.00373274
exm537513 + exm537522 + exmrs3097671 + exmrs3129294 + exm538564 + exm791954	0.684097	1.3736e-07	0.000677362	0.978014	0.977207	0.100754	0.00152612	0.000184761
exm537513 + exm537522 + exmrs3097671 + exmrs3129294 + exm2264237 + exm396794	0.695256	0.0334363	0.00290328	0.979695	0.979434	0.153899	0.000526198	0.00502172
exm537513 + exm537522 + exmrs3097671 + exmrs3129294 + exm2264237 + exm791954	0.687572	0.000333555	0.00121032	0.978971	0.978503	0.14525	0.000322563	0.000224973
exm537513 + exm537522 + exmrs3097671 + exmrs3129294 + exm396794 + exm791954	0.681427	0.623976	0.00252229	0.979062	0.978676	0.133222	0.00498851	0.000424214
exm537513 + exm537522 + exmrs3097671 + exm83523 + exm1884673 + exm538564	0.691344	3.00162e-06	0.00297147	0.978068	0.977818	0.0023627	0.00150918	0.000798191
exm537513 + exm537522 + exmrs3097671 + exm83523 + exm1884673 + exm2264237	0.696329	7.93565e-05	0.00514568	0.979027	0.979098	0.00334836	0.00217559	0.000302756
exm537513 + exm537522 + exmrs3097671 + exm83523 + exm1884673 + exm396794	0.678543	0.0763163	0.0095998	0.979131	0.979277	0.00367877	0.00316977	0.0057012
exm537513 + exm537522 + exmrs3097671 + exm83523 + exm1884673 + exm791954	0.685866	2.262e-07	0.00446198	0.978028	0.978007	0.00245557	0.00160581	0.000111009
exm537513 + exm537522 + exmrs3097671 + exm83523 + exm538564 + exm2264237	0.705137	7.53056e-05	0.001004	0.97863	0.978258	0.000321111	0.00189354	0.000391064
exm537513 + exm537522 + exmrs3097671 + exm83523 + exm538564 + exm396794	0.691414	0.756124	0.00166597	0.978709	0.978387	0.00049763	0.00121125	0.00372096
exm537513 + exm537522 + exmrs3097671 + exm83523 + exm538564 + exm791954	0.695569	7.07063e-10	0.000695716	0.977542	0.977028	0.000236663	0.000955897	0.000117947
exm537513 + exm537522 + exmrs3097671 + exm83523 + exm2264237 + exm396794	0.70111	0.316268	0.00320692	0.979474	0.979467	0.000779929	0.000432154	0.00563617
exm537513 + exm537522 + exmrs3097671 + exm83523 + exm2264237 + exm791954	0.703849	1.35235e-06	0.00129367	0.9786	0.978386	0.000323405	0.000253968	0.000154336
exm537513 + exm537522 + exmrs3097671 + exm83523 + exm396794 + exm791954	0.691323	0.579797	0.00261593	0.9787	0.978588	0.000495979	0.00499944	0.000307764
exm537513 + exm537522 + exmrs3097671 + exm1884673 + exm538564 + exm2264237	0.704877	6.42566e-05	0.00130629	0.978874	0.978556	0.000383215	0.00136331	0.000365081
exm537513 + exm537522 + exmrs3097671 + exm1884673 + exm538564 + exm396794	0.699564	0.0888302	0.00233398	0.978972	0.9787	0.000765907	0.000891037	0.00465272
exm537513 + exm537522 + exmrs3097671 + exm1884673 + exm538564 + exm791954	0.700895	1.77287e-07	0.00100985	0.977845	0.977384	0.000291948	0.000646729	6.50123e-05
exm537513 + exm537522 + exmrs3097671 + exm1884673 + exm2264237 + exm396794	0.698156	0.204284	0.00418542	0.97965	0.979704	0.000900159	0.000325429	0.00612257
exm537513 + exm537522 + exmrs3097671 + exm1884673 + exm2264237 + exm791954	0.69899	5.41356e-06	0.00177981	0.978853	0.978708	0.000365534	0.00022871	8.65416e-05
exm537513 + exm537522 + exmrs3097671 + exm1884673 + exm396794 + exm791954	0.684802	0.0252012	0.00378399	0.978966	0.978917	0.000808234	0.00653366	0.000188326
exm537513 + exm537522 + exmrs3097671 + exm538564 + exm2264237 + exm396794	0.705104	0.059884	0.00077789	0.979427	0.979054	0.00246578	0.000541087	0.00391421
exm537513 + exm537522 + exmrs3097671 + exm538564 + exm2264237 + exm791954	0.702013	3.12985e-05	0.000316417	0.978615	0.978039	0.00212866	0.000391916	0.000129117
exm537513 + exm537522 + exmrs3097671 + exm538564 + exm396794 + exm791954	0.698496	0.864285	0.00058493	0.978703	0.978191	0.00137981	0.00414121	0.000257595
exm537513 + exm537522 + exmrs3097671 + exm2264237 + exm396794 + exm791954	0.702769	0.377409	0.00112192	0.979458	0.979245	0.000369168	0.00560474	0.0003174
exm537513 + exm537522 + exmrs3129294 + exm83523 + exm1884673 + exm538564	0.688476	2.99851e-06	0.00844248	0.551039	0.109341	0.00225734	0.0015307	0.00166548
exm537513 + exm537522 + exmrs3129294 + exm83523 + exm1884673 + exm2264237	0.702426	6.85549e-05	0.013635	0.963847	0.149881	0.00317176	0.00211518	0.000501598
exm537513 + exm537522 + exmrs3129294 + exm83523 + exm1884673 + exm396794	0.688789	0.071048	0.0217286	0.89226	0.140457	0.0034828	0.00311162	0.00625947
exm537513 + exm537522 + exmrs3129294 + exm83523 + exm1884673 + exm791954	0.687741	2.39998e-07	0.0107474	0.875322	0.146405	0.00246426	0.00162093	0.000179991
exm537513 + exm537522 + exmrs3129294 + exm83523 + exm538564 + exm2264237	0.698646	7.53046e-05	0.00365605	0.47364	0.147033	0.000311712	0.00400531	0.00068383
exm537513 + exm537522 + exmrs3129294 + exm83523 + exm538564 + exm396794	0.6883	0.77512	0.00520761	0.505747	0.144225	0.00046614	0.00243604	0.00422272
exm537513 + exm537522 + exmrs3129294 + exm83523 + exm538564 + exm791954	0.693832	1.12694e-09	0.00228331	0.342966	0.142102	0.00024056	0.00203677	0.000199015
exm537513 + exm537522 + exmrs3129294 + exm83523 + exm2264237 + exm396794	0.702977	0.347631	0.00920712	0.979481	0.199784	0.000716799	0.000820678	0.00625291
exm537513 + exm537522 + exmrs3129294 + exm83523 + exm2264237 + exm791954	0.702248	1.55311e-06	0.00401041	0.70422	0.196474	0.000328248	0.000441993	0.000254604
exm537513 + exm537522 + exmrs3129294 + exm83523 + exm396794 + exm791954	0.694185	0.58214	0.00677899	0.793021	0.178692	0.00047711	0.00540877	0.000455369
exm537513 + exm537522 + exmrs3129294 + exm1884673 + exm538564 + exm2264237	0.700712	6.63184e-05	0.00467842	0.539726	0.169168	0.000390549	0.00296367	0.000631167
exm537513 + exm537522 + exmrs3129294 + exm1884673 + exm538564 + exm396794	0.694544	0.0867218	0.00708628	0.568937	0.161714	0.000757462	0.00181079	0.0051865
exm537513 + exm537522 + exmrs3129294 + exm1884673 + exm538564 + exm791954	0.698842	2.28664e-07	0.00320876	0.387639	0.160006	0.000304845	0.00140742	0.000108163
exm537513 + exm537522 + exmrs3129294 + exm1884673 + exm2264237 + exm396794	0.705816	0.191246	0.0116867	0.915161	0.220821	0.000873161	0.000617711	0.00674532
exm537513 + exm537522 + exmrs3129294 + exm1884673 + exm2264237 + exm791954	0.698328	5.84822e-06	0.00529835	0.802481	0.219709	0.00037303	0.000395279	0.000142144
exm537513 + exm537522 + exmrs3129294 + exm1884673 + exm396794 + exm791954	0.689904	0.0250475	0.00941986	0.8808	0.192013	0.000786862	0.00697437	0.000273751
exm537513 + exm537522 + exmrs3129294 + exm538564 + exm2264237 + exm396794	0.703298	0.064741	0.0030234	0.512007	0.227878	0.00488361	0.00102989	0.00442355
exm537513 + exm537522 + exmrs3129294 + exm538564 + exm2264237 + exm791954	0.696226	4.5862e-05	0.00129132	0.325368	0.212653	0.00455488	0.000684739	0.000212375
exm537513 + exm537522 + exmrs3129294 + exm538564 + exm396794 + exm791954	0.697798	0.840951	0.00201228	0.356197	0.201119	0.0027821	0.00455444	0.000382609
exm537513 + exm537522 + exmrs3129294 + exm2264237 + exm396794 + exm791954	0.702846	0.383569	0.00356474	0.744049	0.272112	0.000700547	0.00606582	0.000458044
exm537513 + exm537522 + exm83523 + exm1884673 + exm538564 + exm2264237	0.71706	1.72368e-05	0.00477404	0.886769	0.00272908	0.00145602	0.00215481	0.000586056
exm537513 + exm537522 + exm83523 + exm1884673 + exm538564 + exm396794	0.70114	0.0396801	0.00690826	0.927891	0.00316842	0.00219702	0.0014304	0.00509727
exm537513 + exm537522 + exm83523 + exm1884673 + exm538564 + exm791954	0.708907	3.81411e-08	0.00307106	0.681892	0.00210742	0.00103556	0.0010568	8.51286e-05
exm537513 + exm537522 + exm83523 + exm1884673 + exm2264237 + exm396794	0.711999	0.113187	0.0116789	0.568985	0.00514764	0.00295654	0.000614606	0.00732335
exm537513 + exm537522 + exm83523 + exm1884673 + exm2264237 + exm791954	0.713973	1.48557e-06	0.00524566	0.860368	0.0029971	0.00153108	0.000387421	0.0001161
exm537513 + exm537522 + exm83523 + exm1884673 + exm396794 + exm791954	0.702033	0.0099723	0.00900699	0.755362	0.00310952	0.0023139	0.00685177	0.000232604
exm537513 + exm537522 + exm83523 + exm538564 + exm2264237 + exm396794	0.716804	0.497639	0.00302744	0.791559	0.000576755	0.00343734	0.000888236	0.00499401
exm537513 + exm537522 + exm83523 + exm538564 + exm2264237 + exm791954	0.7161	1.53803e-07	0.00123078	0.531321	0.000230969	0.0028321	0.00054408	0.000138056
exm537513 + exm537522 + exm83523 + exm538564 + exm396794 + exm791954	0.707817	0.37208	0.00182767	0.588762	0.00034836	0.00180592	0.00456919	0.000263916
exm537513 + exm537522 + exm83523 + exm2264237 + exm396794 + exm791954	0.718236	0.813419	0.00345777	0.972288	0.000553872	0.000600312	0.00690648	0.000344446
exm537513 + exm537522 + exm1884673 + exm538564 + exm2264237 + exm396794	0.716713	0.121973	0.003885	0.865707	0.000590351	0.00254979	0.000680418	0.00548144
exm537513 + exm537522 + exm1884673 + exm538564 + exm2264237 + exm791954	0.715649	1.06733e-06	0.00164828	0.590735	0.000217266	0.00195754	0.000499443	7.54625e-05
exm537513 + exm537522 + exm1884673 + exm538564 + exm396794 + exm791954	0.71262	0.010844	0.0026175	0.648177	0.00046788	0.00126065	0.0060071	0.00015654
exm537513 + exm537522 + exm1884673 + exm2264237 + exm396794 + exm791954	0.714476	0.0342014	0.00458869	0.870912	0.000559755	0.000437371	0.00785749	0.000204714
exm537513 + exm537522 + exm538564 + exm2264237 + exm396794 + exm791954	0.71272	0.55558	0.00109476	0.529544	0.00406849	0.000807236	0.00511893	0.000318442
exm537513 + exmrs3097671 + exmrs3129294 + exm83523 + exm1884673 + exm538564	0.691047	2.9446e-06	0.00345626	0.271208	0.0719094	0.00221896	0.0015663	0.00108115
exm537513 + exmrs3097671 + exmrs3129294 + exm83523 + exm1884673 + exm2264237	0.701844	7.38936e-05	0.00612011	0.63798	0.103712	0.00312614	0.00220237	0.000469034
exm537513 + exmrs3097671 + exmrs3129294 + exm83523 + exm1884673 + exm396794	0.687603	0.0731839	0.0110483	0.740257	0.100926	0.00346017	0.00322892	0.00625425
exm537513 + exmrs3097671 + exmrs3129294 + exm83523 + exm1884673 + exm791954	0.688677	2.43707e-07	0.00513726	0.530031	0.104329	0.00244769	0.00168082	0.000154677
exm537513 + exmrs3097671 + exmrs3129294 + exm83523 + exm538564 + exm2264237	0.700505	6.97862e-05	0.00126315	0.204184	0.0959006	0.000302419	0.00255621	0.000618655
exm537513 + exmrs3097671 + exmrs3129294 + exm83523 + exm538564 + exm396794	0.691904	0.782838	0.00203776	0.239165	0.0972746	0.000456483	0.00158236	0.0041751
exm537513 + exmrs3097671 + exmrs3129294 + exm83523 + exm538564 + exm791954	0.694699	8.88776e-10	0.000853715	0.145316	0.0950264	0.000234164	0.00129995	0.000164388
exm537513 + exmrs3097671 + exmrs3129294 + exm83523 + exm2264237 + exm396794	0.705487	0.344299	0.00400968	0.585901	0.142	0.000709571	0.000774946	0.00631101
exm537513 + exmrs3097671 + exmrs3129294 + exm83523 + exm2264237 + exm791954	0.704496	1.45235e-06	0.00160653	0.364233	0.137822	0.000322297	0.000393811	0.000208977
exm537513 + exmrs3097671 + exmrs3129294 + exm83523 + exm396794 + exm791954	0.69529	0.578235	0.00313705	0.459317	0.129129	0.000474434	0.00536563	0.00038793
exm537513 + exmrs3097671 + exmrs3129294 + exm1884673 + exm538564 + exm2264237	0.701936	6.62719e-05	0.00164169	0.242706	0.111365	0.000398851	0.00188397	0.000578254
exm537513 + exmrs3097671 + exmrs3129294 + exm1884673 + exm538564 + exm396794	0.701339	0.0866346	0.0028232	0.279308	0.109922	0.000774513	0.00117762	0.00514216
exm537513 + exmrs3097671 + exmrs3129294 + exm1884673 + exm538564 + exm791954	0.700767	2.0941e-07	0.00122276	0.170056	0.107718	0.000309303	0.000897022	8.97512e-05
exm537513 + exmrs3097671 + exmrs3129294 + exm1884673 + exm2264237 + exm396794	0.705257	0.19562	0.00521335	0.680156	0.158342	0.000911632	0.000591973	0.0068175
exm537513 + exmrs3097671 + exmrs3129294 + exm1884673 + exm2264237 + exm791954	0.698259	5.98512e-06	0.00218302	0.436813	0.155476	0.000387612	0.00035867	0.000117512
exm537513 + exmrs3097671 + exmrs3129294 + exm1884673 + exm396794 + exm791954	0.690993	0.0253119	0.00447892	0.531758	0.139655	0.000816672	0.00693338	0.000234059
exm537513 + exmrs3097671 + exmrs3129294 + exm538564 + exm2264237 + exm396794	0.703796	0.0661563	0.0010222	0.225254	0.155696	0.00314261	0.000957604	0.00442568
exm537513 + exmrs3097671 + exmrs3129294 + exm538564 + exm2264237 + exm791954	0.697645	3.68023e-05	0.000409987	0.123323	0.142873	0.00288538	0.000603163	0.00017033
exm537513 + exmrs3097671 + exmrs3129294 + exm538564 + exm396794 + exm791954	0.700192	0.861415	0.000736084	0.15061	0.138495	0.001791	0.00448168	0.000316983
exm537513 + exmrs3097671 + exmrs3129294 + exm2264237 + exm396794 + exm791954	0.704411	0.389039	0.00142976	0.392352	0.196835	0.000643461	0.00609479	0.000377585
exm537513 + exmrs3097671 + exm83523 + exm1884673 + exm538564 + exm2264237	0.717976	1.78283e-05	0.00184423	0.510405	0.00269511	0.0014942	0.00141731	0.000532806
exm537513 + exmrs3097671 + exm83523 + exm1884673 + exm538564 + exm396794	0.702801	0.040525	0.00301739	0.573462	0.00314284	0.00225109	0.000965549	0.00497141
exm537513 + exmrs3097671 + exm83523 + exm1884673 + exm538564 + exm791954	0.709405	3.59661e-08	0.00126758	0.378136	0.00207925	0.00105297	0.000696243	6.87007e-05
exm537513 + exmrs3097671 + exm83523 + exm1884673 + exm2264237 + exm396794	0.709956	0.11826	0.00560973	0.934638	0.00512679	0.00308163	0.000583886	0.00727014
exm537513 + exmrs3097671 + exm83523 + exm1884673 + exm2264237 + exm791954	0.713736	1.54808e-06	0.0023096	0.74652	0.00296264	0.00158869	0.000348777	9.33854e-05
exm537513 + exmrs3097671 + exm83523 + exm1884673 + exm396794 + exm791954	0.702578	0.0102402	0.00455673	0.892444	0.00309344	0.00239154	0.00672961	0.000195832
exm537513 + exmrs3097671 + exm83523 + exm538564 + exm2264237 + exm396794	0.716996	0.494084	0.00111466	0.432928	0.000569579	0.00226232	0.000810732	0.00489277
exm537513 + exmrs3097671 + exm83523 + exm538564 + exm2264237 + exm791954	0.719697	1.28911e-07	0.00042126	0.250675	0.000223292	0.00181864	0.000469068	0.000106117
exm537513 + exmrs3097671 + exm83523 + exm538564 + exm396794 + exm791954	0.70748	0.363479	0.000720539	0.307963	0.000341431	0.00118543	0.00442471	0.000212698
exm537513 + exmrs3097671 + exm83523 + exm2264237 + exm396794 + exm791954	0.717706	0.813297	0.00146999	0.640523	0.000547981	0.000540683	0.00682404	0.000276913
exm537513 + exmrs3097671 + exm1884673 + exm538564 + exm2264237 + exm396794	0.716766	0.124187	0.00144713	0.490703	0.000606875	0.00167133	0.000627374	0.00538373
exm537513 + exmrs3097671 + exm1884673 + exm538564 + exm2264237 + exm791954	0.715687	1.01096e-06	0.000574021	0.28938	0.00021974	0.00125112	0.000436714	5.8458e-05
exm537513 + exmrs3097671 + exm1884673 + exm538564 + exm396794 + exm791954	0.713065	0.0106691	0.00105349	0.350812	0.000475615	0.000828152	0.00584234	0.000126878
exm537513 + exmrs3097671 + exm1884673 + exm2264237 + exm396794 + exm791954	0.714707	0.0349042	0.00200359	0.735246	0.000581679	0.000400211	0.00778224	0.000165589
exm537513 + exmrs3097671 + exm538564 + exm2264237 + exm396794 + exm791954	0.714515	0.566398	0.000366544	0.249135	0.00263548	0.000714097	0.00500427	0.000249956
exm537513 + exmrs3129294 + exm83523 + exm1884673 + exm538564 + exm2264237	0.716345	1.38815e-05	0.000499762	0.189556	0.00252525	0.0013907	0.00290218	0.000687685
exm537513 + exmrs3129294 + exm83523 + exm1884673 + exm538564 + exm396794	0.706573	0.0353578	0.000821206	0.18307	0.00291753	0.00213848	0.00179217	0.00572521
exm537513 + exmrs3129294 + exm83523 + exm1884673 + exm538564 + exm791954	0.711669	3.72161e-08	0.000561574	0.225336	0.00203426	0.00102716	0.00171539	0.000138684
exm537513 + exmrs3129294 + exm83523 + exm1884673 + exm2264237 + exm396794	0.720049	0.102806	0.000139225	0.157236	0.00463146	0.00292878	0.000776443	0.00817753
exm537513 + exmrs3129294 + exm83523 + exm1884673 + exm2264237 + exm791954	0.719072	1.32791e-06	9.49057e-05	0.202335	0.00285804	0.00151284	0.000448841	0.000152698
exm537513 + exmrs3129294 + exm83523 + exm1884673 + exm396794 + exm791954	0.710019	0.00929174	0.000191276	0.170429	0.00293579	0.0023084	0.00741595	0.000275795
exm537513 + exmrs3129294 + exm83523 + exm538564 + exm2264237 + exm396794	0.716414	0.546044	0.000257457	0.268175	0.000529415	0.00454032	0.00114856	0.00559989
exm537513 + exmrs3129294 + exm83523 + exm538564 + exm2264237 + exm791954	0.715903	1.7733e-07	0.000185887	0.315455	0.000232877	0.00505924	0.000682665	0.00023718
exm537513 + exmrs3129294 + exm83523 + exm538564 + exm396794 + exm791954	0.710986	0.364343	0.00030316	0.291033	0.000332751	0.00298728	0.00510744	0.000407071
exm537513 + exmrs3129294 + exm83523 + exm2264237 + exm396794 + exm791954	0.721174	0.777958	5.97974e-05	0.269581	0.000516929	0.000776365	0.00750834	0.000420364
exm537513 + exmrs3129294 + exm1884673 + exm538564 + exm2264237 + exm396794	0.717639	0.111166	0.000267263	0.279868	0.000563524	0.00312074	0.000863039	0.00605602
exm537513 + exmrs3129294 + exm1884673 + exm538564 + exm2264237 + exm791954	0.715888	1.11619e-06	0.000208186	0.334831	0.000215235	0.00330224	0.000607863	0.000124787
exm537513 + exmrs3129294 + exm1884673 + exm538564 + exm396794 + exm791954	0.714952	0.0104513	0.000400412	0.29994	0.000453902	0.00196016	0.0066012	0.000232509
exm537513 + exmrs3129294 + exm1884673 + exm2264237 + exm396794 + exm791954	0.720997	0.0317588	5.90849e-05	0.274019	0.000550145	0.000561173	0.00848806	0.000239836
exm537513 + exmrs3129294 + exm538564 + exm2264237 + exm396794 + exm791954	0.715581	0.564538	0.000110288	0.420932	0.00651819	0.00103899	0.00558618	0.000477034
exm537513 + exm83523 + exm1884673 + exm538564 + exm2264237 + exm396794	0.732859	0.0595959	4.10676e-06	0.00409507	0.00202911	0.00174618	0.00084642	0.00660444
exm537513 + exm83523 + exm1884673 + exm538564 + exm2264237 + exm791954	0.736586	2.20806e-07	3.09598e-06	0.00230056	0.000934736	0.00173443	0.000562818	8.38439e-05
exm537513 + exm83523 + exm1884673 + exm538564 + exm396794 + exm791954	0.726145	0.00361612	6.25117e-06	0.00257011	0.00151283	0.001102	0.00649542	0.00016525
exm537513 + exm83523 + exm1884673 + exm2264237 + exm396794 + exm791954	0.731868	0.0155152	3.10031e-07	0.00426867	0.00218849	0.000550035	0.00921632	0.000171747
exm537513 + exm83523 + exm538564 + exm2264237 + exm396794 + exm791954	0.734308	0.551193	2.103e-06	0.000385427	0.00348935	0.000941532	0.0064826	0.000300835
exm537513 + exm1884673 + exm538564 + exm2264237 + exm396794 + exm791954	0.732858	0.0149932	2.4796e-06	0.000330876	0.00226836	0.00068362	0.00737069	0.000168468
exm537522 + exmrs3097671 + exmrs3129294 + exm83523 + exm1884673 + exm538564	0.683907	8.95669e-06	0.977181	0.97785	0.066914	0.00186922	0.0011687	0.00314328
exm537522 + exmrs3097671 + exmrs3129294 + exm83523 + exm1884673 + exm2264237	0.695692	0.000162539	0.978285	0.979187	0.0943473	0.00263299	0.00172079	0.000691899
exm537522 + exmrs3097671 + exmrs3129294 + exm83523 + exm1884673 + exm396794	0.685522	0.0995285	0.97836	0.979248	0.0901057	0.00298667	0.00245908	0.00654197
exm537522 + exmrs3097671 + exmrs3129294 + exm83523 + exm1884673 + exm791954	0.686321	8.25526e-07	0.977139	0.978044	0.0924211	0.0020778	0.0012388	0.000380008
exm537522 + exmrs3097671 + exmrs3129294 + exm83523 + exm538564 + exm2264237	0.688874	0.00133653	0.977857	0.978556	0.0893057	0.000248608	0.00777799	0.000898186
exm537522 + exmrs3097671 + exmrs3129294 + exm83523 + exm538564 + exm396794	0.685308	0.465119	0.977913	0.978597	0.0873988	0.000392284	0.00513499	0.00452048
exm537522 + exmrs3097671 + exmrs3129294 + exm83523 + exm538564 + exm791954	0.687787	3.99405e-08	0.976657	0.977342	0.0852569	0.000205287	0.00478636	0.000527548
exm537522 + exmrs3097671 + exmrs3129294 + exm83523 + exm2264237 + exm396794	0.701791	0.184411	0.978844	0.979744	0.12574	0.000588949	0.00111064	0.00651325
exm537522 + exmrs3097671 + exmrs3129294 + exm83523 + exm2264237 + exm791954	0.700491	3.38816e-05	0.977795	0.978694	0.121175	0.000269353	0.000666087	0.000643784
exm537522 + exmrs3097671 + exmrs3129294 + exm83523 + exm396794 + exm791954	0.691216	0.918793	0.97788	0.978768	0.111194	0.000403876	0.00569232	0.00102107
exm537522 + exmrs3097671 + exmrs3129294 + exm1884673 + exm538564 + exm2264237	0.688399	0.000207203	0.978201	0.978906	0.105047	0.00031527	0.0055944	0.000865003
exm537522 + exmrs3097671 + exmrs3129294 + exm1884673 + exm538564 + exm396794	0.693725	0.134833	0.978259	0.978941	0.10035	0.000593193	0.00364132	0.0055099
exm537522 + exmrs3097671 + exmrs3129294 + exm1884673 + exm538564 + exm791954	0.694331	1.17602e-06	0.977017	0.977688	0.0982458	0.000236028	0.00311604	0.00026444
exm537522 + exmrs3097671 + exmrs3129294 + exm1884673 + exm2264237 + exm396794	0.697919	0.270016	0.979128	0.980044	0.14232	0.000724466	0.000867432	0.00704309
exm537522 + exmrs3097671 + exmrs3129294 + exm1884673 + exm2264237 + exm791954	0.696548	2.19014e-05	0.978135	0.979046	0.139596	0.000307896	0.000617095	0.000340992
exm537522 + exmrs3097671 + exmrs3129294 + exm1884673 + exm396794 + exm791954	0.688861	0.0442717	0.978218	0.979104	0.12225	0.000616288	0.00729155	0.000577351
exm537522 + exmrs3097671 + exmrs3129294 + exm538564 + exm2264237 + exm396794	0.690748	0.0186133	0.978919	0.979642	0.142933	0.0101435	0.00138857	0.00470714
exm537522 + exmrs3097671 + exmrs3129294 + exm538564 + exm2264237 + exm791954	0.687756	0.00218587	0.977923	0.978628	0.132491	0.0100431	0.000995826	0.000591073
exm537522 + exmrs3097671 + exmrs3129294 + exm538564 + exm396794 + exm791954	0.692282	0.435572	0.977986	0.978667	0.122984	0.0066779	0.00485744	0.000972304
exm537522 + exmrs3097671 + exmrs3129294 + exm2264237 + exm396794 + exm791954	0.70211	0.165936	0.97888	0.979775	0.173319	0.00104342	0.00625773	0.00111783
exm537522 + exmrs3097671 + exm83523 + exm1884673 + exm538564 + exm2264237	0.705809	5.49321e-05	0.977928	0.978959	0.00229152	0.00116222	0.00416423	0.000795181
exm537522 + exmrs3097671 + exm83523 + exm1884673 + exm538564 + exm396794	0.695562	0.0642098	0.978007	0.979018	0.00276501	0.00168907	0.00299169	0.00554288
exm537522 + exmrs3097671 + exm83523 + exm1884673 + exm538564 + exm791954	0.704729	1.96115e-07	0.976686	0.97772	0.00184266	0.000774362	0.00248307	0.000218867
exm537522 + exmrs3097671 + exm83523 + exm1884673 + exm2264237 + exm396794	0.707599	0.164643	0.978936	0.980137	0.00445573	0.00242584	0.000855977	0.00770688
exm537522 + exmrs3097671 + exm83523 + exm1884673 + exm2264237 + exm791954	0.712435	5.5676e-06	0.977841	0.979065	0.00257543	0.00122232	0.000603519	0.0002839
exm537522 + exmrs3097671 + exm83523 + exm1884673 + exm396794 + exm791954	0.696348	0.0184288	0.977946	0.979155	0.00273633	0.00177431	0.00731179	0.000502902
exm537522 + exmrs3097671 + exm83523 + exm538564 + exm2264237 + exm396794	0.706566	0.247873	0.978559	0.979568	0.000489516	0.0073182	0.00115973	0.00539257
exm537522 + exmrs3097671 + exm83523 + exm538564 + exm2264237 + exm791954	0.710943	6.50642e-06	0.977418	0.97844	0.000202227	0.00659824	0.000780515	0.000413585
exm537522 + exmrs3097671 + exm83523 + exm538564 + exm396794 + exm791954	0.701534	0.735133	0.977511	0.978518	0.000318466	0.00468595	0.00502107	0.000717944
exm537522 + exmrs3097671 + exm83523 + exm2264237 + exm396794 + exm791954	0.71631	0.796657	0.978496	0.979672	0.000481377	0.000887002	0.00720489	0.000872126
exm537522 + exmrs3097671 + exm1884673 + exm538564 + exm2264237 + exm396794	0.704461	0.196679	0.978822	0.979825	0.000485957	0.00525461	0.000935061	0.00592461
exm537522 + exmrs3097671 + exm1884673 + exm538564 + exm2264237 + exm791954	0.707752	5.80539e-06	0.977721	0.978726	0.000179767	0.00436018	0.000748396	0.000208323
exm537522 + exmrs3097671 + exm1884673 + exm538564 + exm396794 + exm791954	0.706736	0.0240849	0.977812	0.978794	0.000368721	0.00306489	0.00655021	0.000392287
exm537522 + exmrs3097671 + exm1884673 + exm2264237 + exm396794 + exm791954	0.712512	0.0651207	0.978761	0.979938	0.000468447	0.000671471	0.00822742	0.000488901
exm537522 + exmrs3097671 + exm538564 + exm2264237 + exm396794 + exm791954	0.707234	0.230184	0.978576	0.979554	0.00971656	0.00113805	0.00547453	0.000880753
exm537522 + exmrs3129294 + exm83523 + exm1884673 + exm538564 + exm2264237	0.705372	4.31496e-05	0.0301142	0.128443	0.00218138	0.00118048	0.00620272	0.00106102
exm537522 + exmrs3129294 + exm83523 + exm1884673 + exm538564 + exm396794	0.701339	0.0583815	0.0363009	0.126028	0.00264082	0.00174885	0.0042328	0.00597634
exm537522 + exmrs3129294 + exm83523 + exm1884673 + exm538564 + exm791954	0.706206	1.78491e-07	0.0475852	0.126115	0.0018461	0.00083016	0.00369407	0.000301706
exm537522 + exmrs3129294 + exm83523 + exm1884673 + exm2264237 + exm396794	0.713284	0.145649	0.00358792	0.169579	0.00413923	0.00241566	0.00126684	0.00831578
exm537522 + exmrs3129294 + exm83523 + exm1884673 + exm2264237 + exm791954	0.715343	4.63533e-06	0.00534621	0.169467	0.00254084	0.00125445	0.000792251	0.000382663
exm537522 + exmrs3129294 + exm83523 + exm1884673 + exm396794 + exm791954	0.70603	0.0171105	0.00683584	0.153718	0.00270861	0.00183042	0.00763023	0.000629399
exm537522 + exmrs3129294 + exm83523 + exm538564 + exm2264237 + exm396794	0.705372	0.29256	0.0221235	0.171722	0.000460183	0.010065	0.00174042	0.0058792
exm537522 + exmrs3129294 + exm83523 + exm538564 + exm2264237 + exm791954	0.707557	4.74185e-06	0.0316057	0.163123	0.00020581	0.00968863	0.0010524	0.000551532
exm537522 + exmrs3129294 + exm83523 + exm538564 + exm396794 + exm791954	0.705432	0.69803	0.0383503	0.152646	0.000311862	0.0065371	0.00530686	0.000896607
exm537522 + exmrs3129294 + exm83523 + exm2264237 + exm396794 + exm791954	0.717161	0.855411	0.0047462	0.206503	0.000461748	0.00130358	0.00759762	0.00104775
exm537522 + exmrs3129294 + exm1884673 + exm538564 + exm2264237 + exm396794	0.705471	0.179074	0.0194348	0.193613	0.000494266	0.00733836	0.00139715	0.00639128
exm537522 + exmrs3129294 + exm1884673 + exm538564 + exm2264237 + exm791954	0.707073	5.44579e-06	0.0292125	0.187732	0.000192718	0.00659932	0.00100897	0.000281566
exm537522 + exmrs3129294 + exm1884673 + exm538564 + exm396794 + exm791954	0.710863	0.0227713	0.0384521	0.168713	0.000384454	0.00437238	0.00684296	0.000489158
exm537522 + exmrs3129294 + exm1884673 + exm2264237 + exm396794 + exm791954	0.715305	0.0591407	0.00369097	0.229879	0.000477074	0.00100125	0.00863664	0.000592421
exm537522 + exmrs3129294 + exm538564 + exm2264237 + exm396794 + exm791954	0.706168	0.257911	0.0212793	0.231537	0.0132567	0.00167281	0.00580903	0.00105039
exm537522 + exm83523 + exm1884673 + exm538564 + exm2264237 + exm396794	0.720692	0.0998616	0.000248073	0.00369389	0.00169961	0.00575713	0.00134601	0.00703212
exm537522 + exm83523 + exm1884673 + exm538564 + exm2264237 + exm791954	0.72725	1.15602e-06	0.000416502	0.00211179	0.000786412	0.00478316	0.000921564	0.000230354
exm537522 + exm83523 + exm1884673 + exm538564 + exm396794 + exm791954	0.720867	0.00863683	0.000626769	0.00244725	0.00120673	0.00356777	0.00687508	0.000423876
exm537522 + exm83523 + exm1884673 + exm2264237 + exm396794 + exm791954	0.730134	0.0297086	1.39945e-05	0.00391593	0.00176783	0.00102561	0.0095222	0.000528808
exm537522 + exm83523 + exm538564 + exm2264237 + exm396794 + exm791954	0.726429	0.972052	0.000403299	0.000363381	0.0092364	0.00143185	0.00670357	0.000788367
exm537522 + exm1884673 + exm538564 + exm2264237 + exm396794 + exm791954	0.724327	0.0349316	0.000381149	0.00029647	0.00629645	0.00112378	0.00770513	0.000427236
exmrs3097671 + exmrs3129294 + exm83523 + exm1884673 + exm538564 + exm2264237	0.703015	4.9747e-05	0.0619822	0.0930703	0.00209907	0.00117157	0.00529706	0.00114326
exmrs3097671 + exmrs3129294 + exm83523 + exm1884673 + exm538564 + exm396794	0.698209	0.0620861	0.0694536	0.0945932	0.00256848	0.00173305	0.00369418	0.00600202
exmrs3097671 + exmrs3129294 + exm83523 + exm1884673 + exm538564 + exm791954	0.703943	2.06898e-07	0.0882637	0.0935609	0.00180109	0.000818973	0.00317879	0.000292842
exmrs3097671 + exmrs3129294 + exm83523 + exm1884673 + exm2264237 + exm396794	0.7102	0.154611	0.00821964	0.13166	0.00403137	0.00243367	0.00140047	0.00839829
exmrs3097671 + exmrs3129294 + exm83523 + exm1884673 + exm2264237 + exm791954	0.712229	5.4584e-06	0.0118515	0.130054	0.00247459	0.00125957	0.000859807	0.000373205
exmrs3097671 + exmrs3129294 + exm83523 + exm1884673 + exm396794 + exm791954	0.702954	0.018541	0.0139292	0.121578	0.00267146	0.00182971	0.00762666	0.000615547
exmrs3097671 + exmrs3129294 + exm83523 + exm538564 + exm2264237 + exm396794	0.702204	0.272598	0.046712	0.128435	0.000444997	0.00877923	0.00189321	0.00594042
exmrs3097671 + exmrs3129294 + exm83523 + exm538564 + exm2264237 + exm791954	0.705669	6.60677e-06	0.0640144	0.120382	0.000198729	0.00833509	0.00112353	0.000532872
exmrs3097671 + exmrs3129294 + exm83523 + exm538564 + exm396794 + exm791954	0.702984	0.730582	0.0725898	0.115962	0.00030468	0.00573304	0.00530799	0.000869695
exmrs3097671 + exmrs3129294 + exm83523 + exm2264237 + exm396794 + exm791954	0.715758	0.820689	0.0105951	0.161771	0.000451766	0.00142222	0.00763233	0.00101876
exmrs3097671 + exmrs3129294 + exm1884673 + exm538564 + exm2264237 + exm396794	0.702877	0.189109	0.0419416	0.14568	0.000495232	0.00638108	0.00153853	0.00647562
exmrs3097671 + exmrs3129294 + exm1884673 + exm538564 + exm2264237 + exm791954	0.705224	6.33176e-06	0.0600804	0.139607	0.000192026	0.00564657	0.00109242	0.000271548
exmrs3097671 + exmrs3129294 + exm1884673 + exm538564 + exm396794 + exm791954	0.709428	0.0243813	0.0729793	0.128772	0.000380824	0.00382077	0.00685411	0.000471779
exmrs3097671 + exmrs3129294 + exm1884673 + exm2264237 + exm396794 + exm791954	0.714147	0.0635765	0.00842478	0.181419	0.000483929	0.00111118	0.00870245	0.000575976
exmrs3097671 + exmrs3129294 + exm538564 + exm2264237 + exm396794 + exm791954	0.704626	0.24043	0.0447816	0.177305	0.0116202	0.0018254	0.00585723	0.00101389
exmrs3097671 + exm83523 + exm1884673 + exm538564 + exm2264237 + exm396794	0.717784	0.107219	0.000605691	0.003617	0.00170123	0.00514087	0.00147475	0.00702842
exmrs3097671 + exm83523 + exm1884673 + exm538564 + exm2264237 + exm791954	0.724962	1.35847e-06	0.000984152	0.00206611	0.000781024	0.00420181	0.00099024	0.000218905
exmrs3097671 + exm83523 + exm1884673 + exm538564 + exm396794 + exm791954	0.71789	0.00941074	0.00136283	0.00241746	0.00119533	0.0032052	0.00682429	0.000407084
exmrs3097671 + exm83523 + exm1884673 + exm2264237 + exm396794 + exm791954	0.727165	0.0323603	3.53939e-05	0.0038535	0.00177937	0.0011284	0.00948509	0.00050919
exmrs3097671 + exm83523 + exm538564 + exm2264237 + exm396794 + exm791954	0.723621	0.988862	0.000953897	0.000357006	0.00825185	0.001545	0.00667229	0.00075273
exmrs3097671 + exm1884673 + exm538564 + exm2264237 + exm396794 + exm791954	0.721826	0.0378664	0.000913283	0.000297713	0.00559321	0.00122878	0.00769789	0.000406257
exmrs3129294 + exm83523 + exm1884673 + exm538564 + exm2264237 + exm396794	0.707729	0.130044	0.00115863	0.0023368	0.00148054	0.000776704	0.00211855	0.00821525
exmrs3129294 + exm83523 + exm1884673 + exm538564 + exm2264237 + exm791954	0.716816	2.04083e-06	0.00135984	0.00138391	0.000670768	0.000685841	0.00115131	0.000208181
exmrs3129294 + exm83523 + exm1884673 + exm538564 + exm396794 + exm791954	0.719517	0.0123584	0.00166786	0.0017949	0.00105573	0.000546764	0.00716913	0.000364624
exmrs3129294 + exm83523 + exm1884673 + exm2264237 + exm396794 + exm791954	0.721343	0.0555194	0.000380396	0.00251198	0.00172384	0.00162738	0.0103361	0.000419189
exmrs3129294 + exm83523 + exm538564 + exm2264237 + exm396794 + exm791954	0.713563	0.842974	0.00203219	0.000231317	0.00143694	0.00213996	0.00735252	0.000636899
exmrs3129294 + exm1884673 + exm538564 + exm2264237 + exm396794 + exm791954	0.720146	0.0492871	0.00236552	0.000261134	0.000869668	0.00185682	0.00854378	0.000345825
exm83523 + exm1884673 + exm538564 + exm2264237 + exm396794 + exm791954	0.72669	0.0413608	0.00195812	0.000870027	0.000117141	0.00144686	0.00745635	0.000169043
exm537513 + exm537522 + exmrs3097671 + exmrs3129294 + exm83523 + exm1884673 + exm538564	0.697949	2.3711e-06	0.00291635	0.977692	0.977061	0.064631	0.00208027	0.00152769	0.000789296
exm537513 + exm537522 + exmrs3097671 + exmrs3129294 + exm83523 + exm1884673 + exm2264237	0.708165	6.56959e-05	0.00518067	0.978757	0.978511	0.0956307	0.00302322	0.00216568	0.000343301
exm537513 + exm537522 + exmrs3097671 + exmrs3129294 + exm83523 + exm1884673 + exm396794	0.693365	0.0685937	0.00983391	0.978825	0.978653	0.0922868	0.00331769	0.00320017	0.00637866
exm537513 + exm537522 + exmrs3097671 + exmrs3129294 + exm83523 + exm1884673 + exm791954	0.694829	2.03492e-07	0.00459813	0.977694	0.977338	0.0949515	0.00230706	0.00165816	0.000144442
exm537513 + exm537522 + exmrs3097671 + exmrs3129294 + exm83523 + exm538564 + exm2264237	0.707461	4.94173e-05	0.000994397	0.978334	0.977627	0.0876141	0.000282002	0.00188662	0.000451812
exm537513 + exm537522 + exmrs3097671 + exmrs3129294 + exm83523 + exm538564 + exm396794	0.698171	0.827546	0.0016851	0.978379	0.977723	0.0883322	0.000424778	0.00117142	0.00423519
exm537513 + exm537522 + exmrs3097671 + exmrs3129294 + exm83523 + exm538564 + exm791954	0.701979	5.46471e-10	0.000708058	0.977183	0.976311	0.085753	0.000212488	0.00094516	0.000150268
exm537513 + exm537522 + exmrs3097671 + exmrs3129294 + exm83523 + exm2264237 + exm396794	0.711257	0.364407	0.00334609	0.979248	0.978968	0.132344	0.000684876	0.000568172	0.0064252
exm537513 + exm537522 + exmrs3097671 + exmrs3129294 + exm83523 + exm2264237 + exm791954	0.710978	1.10618e-06	0.00134689	0.978335	0.977829	0.127525	0.000303649	0.000290779	0.000196424
exm537513 + exm537522 + exmrs3097671 + exmrs3129294 + exm83523 + exm396794 + exm791954	0.701412	0.546104	0.0027645	0.9784	0.977991	0.118379	0.00044586	0.00548732	0.000366961
exm537513 + exm537522 + exmrs3097671 + exmrs3129294 + exm1884673 + exm538564 + exm2264237	0.708747	5.54995e-05	0.00128557	0.978615	0.977977	0.102332	0.000378523	0.0013861	0.000415093
exm537513 + exm537522 + exmrs3097671 + exmrs3129294 + exm1884673 + exm538564 + exm396794	0.707767	0.0798332	0.00233926	0.978678	0.978085	0.100338	0.00074857	0.000870187	0.00520476
exm537513 + exm537522 + exmrs3097671 + exmrs3129294 + exm1884673 + exm538564 + exm791954	0.707679	1.63023e-07	0.00101719	0.977515	0.97671	0.0976934	0.000295155	0.000650356	8.24559e-05
exm537513 + exm537522 + exmrs3097671 + exmrs3129294 + exm1884673 + exm2264237 + exm396794	0.710866	0.185459	0.00432807	0.979457	0.97925	0.148263	0.000881752	0.000424698	0.00689086
exm537513 + exm537522 + exmrs3097671 + exmrs3129294 + exm1884673 + exm2264237 + exm791954	0.704649	5.18232e-06	0.00182428	0.978617	0.978193	0.144549	0.00037231	0.000260706	0.000111105
exm537513 + exm537522 + exmrs3097671 + exmrs3129294 + exm1884673 + exm396794 + exm791954	0.696732	0.0233638	0.00395504	0.978694	0.978356	0.128546	0.000799611	0.0070768	0.000222497
exm537513 + exm537522 + exmrs3097671 + exmrs3129294 + exm538564 + exm2264237 + exm396794	0.710093	0.072968	0.00078552	0.979224	0.97858	0.144792	0.00235807	0.000688379	0.00444755
exm537513 + exm537522 + exmrs3097671 + exmrs3129294 + exm538564 + exm2264237 + exm791954	0.704342	2.59535e-05	0.000317274	0.978365	0.977495	0.131679	0.00214588	0.000439772	0.00015941
exm537513 + exm537522 + exmrs3097671 + exmrs3129294 + exm538564 + exm396794 + exm791954	0.706728	0.905426	0.000600643	0.978422	0.97761	0.126878	0.00133271	0.00454963	0.000297937
exm537513 + exm537522 + exmrs3097671 + exmrs3129294 + exm2264237 + exm396794 + exm791954	0.709996	0.409444	0.00117764	0.979266	0.978814	0.184617	0.000468294	0.00619024	0.000362773
exm537513 + exm537522 + exmrs3097671 + exm83523 + exm1884673 + exm538564 + exm2264237	0.725303	1.48883e-05	0.00146002	0.978386	0.978044	0.002583	0.00144849	0.00103294	0.000382734
exm537513 + exm537522 + exmrs3097671 + exm83523 + exm1884673 + exm538564 + exm396794	0.708946	0.0368667	0.00251645	0.978456	0.978166	0.0029932	0.00220305	0.000708484	0.00502938
exm537513 + exm537522 + exmrs3097671 + exm83523 + exm1884673 + exm538564 + exm791954	0.716024	2.77743e-08	0.00106055	0.9772	0.976705	0.0019398	0.00102143	0.000499843	6.20936e-05
exm537513 + exm537522 + exmrs3097671 + exm83523 + exm1884673 + exm2264237 + exm396794	0.715534	0.111943	0.00468658	0.979308	0.979359	0.00505323	0.00303457	0.000420169	0.00736438
exm537513 + exm537522 + exmrs3097671 + exm83523 + exm1884673 + exm2264237 + exm791954	0.719728	1.34677e-06	0.00194148	0.978358	0.978195	0.00285837	0.00156087	0.000254464	8.71575e-05
exm537513 + exm537522 + exmrs3097671 + exm83523 + exm1884673 + exm396794 + exm791954	0.707764	0.00932793	0.00403783	0.978445	0.978386	0.00295306	0.00236346	0.00687242	0.00018394
exm537513 + exm537522 + exmrs3097671 + exm83523 + exm538564 + exm2264237 + exm396794	0.7236	0.525783	0.000864361	0.978935	0.978536	0.000542582	0.00167585	0.000582892	0.00492835
exm537513 + exm537522 + exmrs3097671 + exm83523 + exm538564 + exm2264237 + exm791954	0.726507	8.84315e-08	0.000328535	0.977912	0.977277	0.000206068	0.00132615	0.000341456	9.70603e-05
exm537513 + exm537522 + exmrs3097671 + exm83523 + exm538564 + exm396794 + exm791954	0.713755	0.331919	0.000590026	0.977981	0.977425	0.000314963	0.000866044	0.00449286	0.000195913
exm537513 + exm537522 + exmrs3097671 + exm83523 + exm2264237 + exm396794 + exm791954	0.723506	0.781075	0.00121688	0.978943	0.978709	0.000526064	0.000393732	0.00695748	0.000262343
exm537513 + exm537522 + exmrs3097671 + exm1884673 + exm538564 + exm2264237 + exm396794	0.722972	0.114918	0.00111717	0.979134	0.978791	0.000577838	0.00123416	0.000441321	0.00538796
exm537513 + exm537522 + exmrs3097671 + exm1884673 + exm538564 + exm2264237 + exm791954	0.723209	8.14174e-07	0.000446652	0.978174	0.977604	0.000206482	0.000909147	0.000313038	5.3873e-05
exm537513 + exm537522 + exmrs3097671 + exm1884673 + exm538564 + exm396794 + exm791954	0.719217	0.00944177	0.000866176	0.978253	0.977756	0.000456043	0.000603702	0.00592627	0.000117586
exm537513 + exm537522 + exmrs3097671 + exm1884673 + exm2264237 + exm396794 + exm791954	0.720245	0.0322292	0.00165379	0.979151	0.978988	0.000559619	0.000285377	0.00788061	0.000157803
exm537513 + exm537522 + exmrs3097671 + exm538564 + exm2264237 + exm396794 + exm791954	0.720759	0.598667	0.000279848	0.978923	0.978323	0.00196716	0.000512026	0.00503728	0.000236293
exm537513 + exm537522 + exmrs3129294 + exm83523 + exm1884673 + exm538564 + exm2264237	0.71822	1.39488e-05	0.00517271	0.504394	0.14113	0.00243189	0.00142582	0.00223658	0.000655729
exm537513 + exm537522 + exmrs3129294 + exm83523 + exm1884673 + exm538564 + exm396794	0.706902	0.035686	0.00761403	0.541984	0.142183	0.00284685	0.00219811	0.00144921	0.00568923
exm537513 + exm537522 + exmrs3129294 + exm83523 + exm1884673 + exm538564 + exm791954	0.714806	3.35428e-08	0.00337944	0.363633	0.141174	0.00195221	0.00105699	0.00109109	0.000106762
exm537513 + exm537522 + exmrs3129294 + exm83523 + exm1884673 + exm2264237 + exm396794	0.720508	0.102519	0.0130208	0.940116	0.194535	0.00464448	0.00292125	0.000780836	0.00816816
exm537513 + exm537522 + exmrs3129294 + exm83523 + exm1884673 + exm2264237 + exm791954	0.718696	1.35277e-06	0.00582692	0.772149	0.194576	0.0028256	0.00154755	0.000434801	0.00014676
exm537513 + exm537522 + exmrs3129294 + exm83523 + exm1884673 + exm396794 + exm791954	0.708945	0.00936712	0.0101193	0.863879	0.178245	0.00292563	0.00234332	0.00740095	0.000274808
exm537513 + exm537522 + exmrs3129294 + exm83523 + exm538564 + exm2264237 + exm396794	0.717776	0.551342	0.00335523	0.482028	0.196581	0.000511738	0.00340505	0.00111713	0.00563082
exm537513 + exm537522 + exmrs3129294 + exm83523 + exm538564 + exm2264237 + exm791954	0.717599	1.31612e-07	0.00136346	0.293279	0.185005	0.000216298	0.00292462	0.000612875	0.000169366
exm537513 + exm537522 + exmrs3129294 + exm83523 + exm538564 + exm396794 + exm791954	0.71298	0.348177	0.00206027	0.330053	0.178929	0.000316113	0.00181416	0.00500503	0.000305958
exm537513 + exm537522 + exmrs3129294 + exm83523 + exm2264237 + exm396794 + exm791954	0.72201	0.77481	0.00392233	0.717406	0.244938	0.000510492	0.000750995	0.00753315	0.000392717
exm537513 + exm537522 + exmrs3129294 + exm1884673 + exm538564 + exm2264237 + exm396794	0.719054	0.111526	0.0042651	0.550132	0.219326	0.000579363	0.00254515	0.000848188	0.00609215
exm537513 + exm537522 + exmrs3129294 + exm1884673 + exm538564 + exm2264237 + exm791954	0.717722	1.03269e-06	0.00180104	0.342035	0.209845	0.000220569	0.00205904	0.000560475	9.31587e-05
exm537513 + exm537522 + exmrs3129294 + exm1884673 + exm538564 + exm396794 + exm791954	0.718473	0.0101011	0.00291885	0.37634	0.195197	0.00046592	0.00128104	0.00650511	0.000180677
exm537513 + exm537522 + exmrs3129294 + exm1884673 + exm2264237 + exm396794 + exm791954	0.719785	0.0318986	0.00513719	0.81889	0.268715	0.00056087	0.000552149	0.00851325	0.000235151
exm537513 + exm537522 + exmrs3129294 + exm538564 + exm2264237 + exm396794 + exm791954	0.717284	0.589157	0.00121109	0.329744	0.267982	0.00403447	0.000986164	0.00560648	0.000356481
exm537513 + exm537522 + exm83523 + exm1884673 + exm538564 + exm2264237 + exm396794	0.732384	0.0602156	0.00425331	0.843943	0.00407447	0.00205239	0.00198746	0.000832799	0.00656556
exm537513 + exm537522 + exm83523 + exm1884673 + exm538564 + exm2264237 + exm791954	0.73693	2.11461e-07	0.00174217	0.558742	0.00223611	0.000950638	0.00144435	0.000514593	7.05997e-05
exm537513 + exm537522 + exm83523 + exm1884673 + exm538564 + exm396794 + exm791954	0.726007	0.00358671	0.00270407	0.623623	0.00252819	0.0015391	0.00100305	0.00633481	0.000146306
exm537513 + exm537522 + exm83523 + exm1884673 + exm2264237 + exm396794 + exm791954	0.73298	0.0154292	0.00497295	0.892993	0.0042861	0.00217237	0.000570793	0.00924419	0.000201945
exm537513 + exm537522 + exm83523 + exm538564 + exm2264237 + exm396794 + exm791954	0.733433	0.540533	0.0011319	0.496428	0.00037211	0.00267399	0.000861308	0.00633136	0.000242458
exm537513 + exm537522 + exm1884673 + exm538564 + exm2264237 + exm396794 + exm791954	0.734193	0.0148171	0.00150498	0.557494	0.000337017	0.00188963	0.000637424	0.00723812	0.000142064
exm537513 + exmrs3097671 + exmrs3129294 + exm83523 + exm1884673 + exm538564 + exm2264237	0.719207	1.36712e-05	0.00182393	0.221619	0.0913438	0.0023504	0.00145235	0.00139567	0.000591421
exm537513 + exmrs3097671 + exmrs3129294 + exm83523 + exm1884673 + exm538564 + exm396794	0.709573	0.0356262	0.00305148	0.262417	0.0957218	0.00278875	0.00225037	0.000928785	0.00562781
exm537513 + exmrs3097671 + exmrs3129294 + exm83523 + exm1884673 + exm538564 + exm791954	0.715228	3.02131e-08	0.00128821	0.156928	0.0942565	0.00190617	0.00107531	0.000683613	8.77311e-05
exm537513 + exmrs3097671 + exmrs3129294 + exm83523 + exm1884673 + exm2264237 + exm396794	0.720439	0.105313	0.00583845	0.657502	0.138199	0.00456598	0.00304111	0.000741116	0.00824365
exm537513 + exmrs3097671 + exmrs3129294 + exm83523 + exm1884673 + exm2264237 + exm791954	0.718987	1.3701e-06	0.00239729	0.413966	0.136598	0.0027623	0.001607	0.00038883	0.000120238
exm537513 + exmrs3097671 + exmrs3129294 + exm83523 + exm1884673 + exm396794 + exm791954	0.709919	0.00949105	0.00480389	0.517829	0.129254	0.00289637	0.00242935	0.00734133	0.000234039
exm537513 + exmrs3097671 + exmrs3129294 + exm83523 + exm538564 + exm2264237 + exm396794	0.717753	0.55935	0.0011396	0.206945	0.132264	0.000495335	0.0021456	0.00102712	0.00562631
exm537513 + exmrs3097671 + exmrs3129294 + exm83523 + exm538564 + exm2264237 + exm791954	0.719041	1.02185e-07	0.000430453	0.107115	0.122656	0.000205627	0.0017989	0.000528108	0.000132642
exm537513 + exmrs3097671 + exmrs3129294 + exm83523 + exm538564 + exm396794 + exm791954	0.714967	0.334003	0.000751398	0.136326	0.122171	0.000306056	0.00113951	0.00490683	0.000249919
exm537513 + exmrs3097671 + exmrs3129294 + exm83523 + exm2264237 + exm396794 + exm791954	0.723422	0.766257	0.00156871	0.371675	0.175816	0.00049925	0.000679255	0.0075509	0.000319582
exm537513 + exmrs3097671 + exmrs3129294 + exm1884673 + exm538564 + exm2264237 + exm396794	0.720929	0.111036	0.00146833	0.2466	0.148639	0.000591688	0.00159755	0.000788076	0.00609504
exm537513 + exmrs3097671 + exmrs3129294 + exm1884673 + exm538564 + exm2264237 + exm791954	0.719325	9.46267e-07	0.000578533	0.130589	0.140168	0.000222158	0.0012612	0.000490772	7.36273e-05
exm537513 + exmrs3097671 + exmrs3129294 + exm1884673 + exm538564 + exm396794 + exm791954	0.718558	0.00972047	0.00108642	0.161528	0.133895	0.000472569	0.000805281	0.00639918	0.000148414
exm537513 + exmrs3097671 + exmrs3129294 + exm1884673 + exm2264237 + exm396794 + exm791954	0.720077	0.0319823	0.00211034	0.446972	0.19431	0.000582434	0.000508549	0.00855026	0.000192864
exm537513 + exmrs3097671 + exmrs3129294 + exm538564 + exm2264237 + exm396794 + exm791954	0.718742	0.609849	0.000377097	0.123861	0.184878	0.00252116	0.000883076	0.00557642	0.0002837
exm537513 + exmrs3097671 + exm83523 + exm1884673 + exm538564 + exm2264237 + exm396794	0.732683	0.0615003	0.00159636	0.472769	0.00401162	0.00210766	0.00128778	0.000762192	0.00643467
exm537513 + exmrs3097671 + exm83523 + exm1884673 + exm538564 + exm2264237 + exm791954	0.736976	1.97423e-07	0.000604812	0.267717	0.00216671	0.00096396	0.000906301	0.000442562	5.36726e-05
exm537513 + exmrs3097671 + exm83523 + exm1884673 + exm538564 + exm396794 + exm791954	0.726851	0.00351322	0.00108388	0.332799	0.00248034	0.00156646	0.000649541	0.00613725	0.000117306
exm537513 + exmrs3097671 + exm83523 + exm1884673 + exm2264237 + exm396794 + exm791954	0.732796	0.0157713	0.00216564	0.713119	0.0042233	0.00225508	0.000517585	0.00913522	0.000161892
exm537513 + exmrs3097671 + exm83523 + exm538564 + exm2264237 + exm396794 + exm791954	0.737545	0.527249	0.000376293	0.226871	0.000358353	0.00168973	0.000749479	0.00617277	0.000185638
exm537513 + exmrs3097671 + exm1884673 + exm538564 + exm2264237 + exm396794 + exm791954	0.735175	0.014476	0.000508051	0.265011	0.00034085	0.00118868	0.000561072	0.00707213	0.00010959
exm537513 + exmrs3129294 + exm83523 + exm1884673 + exm538564 + exm2264237 + exm396794	0.732476	0.0530778	0.000418459	0.248714	0.00373349	0.00194288	0.00248823	0.00105404	0.00737139
exm537513 + exmrs3129294 + exm83523 + exm1884673 + exm538564 + exm2264237 + exm791954	0.734722	2.06169e-07	0.000321744	0.301631	0.00220689	0.000922763	0.00252543	0.000639264	0.000122704
exm537513 + exmrs3129294 + exm83523 + exm1884673 + exm538564 + exm396794 + exm791954	0.728884	0.00342357	0.000534981	0.280549	0.00244471	0.00150297	0.0016031	0.00706813	0.000224828
exm537513 + exmrs3129294 + exm83523 + exm1884673 + exm2264237 + exm396794 + exm791954	0.737046	0.0140343	8.97898e-05	0.250758	0.00398473	0.00212368	0.000723437	0.0100539	0.000240783
exm537513 + exmrs3129294 + exm83523 + exm538564 + exm2264237 + exm396794 + exm791954	0.733748	0.531569	0.000169944	0.390636	0.000366398	0.00452372	0.001137	0.00699635	0.000384499
exm537513 + exmrs3129294 + exm1884673 + exm538564 + exm2264237 + exm396794 + exm791954	0.735006	0.0142793	0.000185345	0.407299	0.000327807	0.00297815	0.000827913	0.00790764	0.000216762
exm537513 + exm83523 + exm1884673 + exm538564 + exm2264237 + exm396794 + exm791954	0.750694	0.00581809	4.03772e-06	0.0033205	0.00134551	0.00175366	0.000846819	0.00874793	0.000156689
exm537522 + exmrs3097671 + exmrs3129294 + exm83523 + exm1884673 + exm538564 + exm2264237	0.70968	4.31106e-05	0.977578	0.978258	0.0845956	0.00196909	0.00112852	0.00411014	0.000883043
exm537522 + exmrs3097671 + exmrs3129294 + exm83523 + exm1884673 + exm538564 + exm396794	0.703926	0.0572798	0.977631	0.978296	0.0855732	0.00240895	0.00168296	0.00287402	0.00613544
exm537522 + exmrs3097671 + exmrs3129294 + exm83523 + exm1884673 + exm538564 + exm791954	0.710495	1.66179e-07	0.976299	0.976956	0.0840991	0.00165755	0.000788439	0.00242783	0.000269926
exm537522 + exmrs3097671 + exmrs3129294 + exm83523 + exm1884673 + exm2264237 + exm396794	0.715932	0.147765	0.978648	0.979556	0.121802	0.00390009	0.00238717	0.00108093	0.00859495
exm537522 + exmrs3097671 + exmrs3129294 + exm83523 + exm1884673 + exm2264237 + exm791954	0.718021	4.87793e-06	0.977532	0.978437	0.119505	0.00234741	0.00123281	0.000671956	0.000354333
exm537522 + exmrs3097671 + exmrs3129294 + exm83523 + exm1884673 + exm396794 + exm791954	0.7087	0.0170784	0.977607	0.978496	0.110874	0.00251748	0.00179662	0.00784355	0.000583582
exm537522 + exmrs3097671 + exmrs3129294 + exm83523 + exm538564 + exm2264237 + exm396794	0.709114	0.29001	0.978247	0.978953	0.118189	0.000416142	0.00696874	0.00146935	0.00606868
exm537522 + exmrs3097671 + exmrs3129294 + exm83523 + exm538564 + exm2264237 + exm791954	0.712167	5.03624e-06	0.977086	0.977774	0.10985	0.000180885	0.00652909	0.000881286	0.000500385
exm537522 + exmrs3097671 + exmrs3129294 + exm83523 + exm538564 + exm396794 + exm791954	0.708968	0.691547	0.977152	0.977823	0.105166	0.000277916	0.00448891	0.0054488	0.000817374
exm537522 + exmrs3097671 + exmrs3129294 + exm83523 + exm2264237 + exm396794 + exm791954	0.721626	0.84782	0.978212	0.979108	0.149893	0.000426753	0.00111303	0.00785471	0.000980313
exm537522 + exmrs3097671 + exmrs3129294 + exm1884673 + exm538564 + exm2264237 + exm396794	0.709022	0.178551	0.978546	0.979261	0.134835	0.000470528	0.0050438	0.00117376	0.00656905
exm537522 + exmrs3097671 + exmrs3129294 + exm1884673 + exm538564 + exm2264237 + exm791954	0.711883	5.39037e-06	0.977421	0.978111	0.128204	0.000180367	0.004399	0.000846902	0.000255802
exm537522 + exmrs3097671 + exmrs3129294 + exm1884673 + exm538564 + exm396794 + exm791954	0.715121	0.0221212	0.97748	0.978141	0.117311	0.000363012	0.00297438	0.00702065	0.000444504
exm537522 + exmrs3097671 + exmrs3129294 + exm1884673 + exm2264237 + exm396794 + exm791954	0.719946	0.0598242	0.978508	0.97942	0.169016	0.000465542	0.000854998	0.00889796	0.000556627
exm537522 + exmrs3097671 + exmrs3129294 + exm538564 + exm2264237 + exm396794 + exm791954	0.710924	0.254523	0.978312	0.97902	0.164526	0.009338	0.0014174	0.00597484	0.000977666
exm537522 + exmrs3097671 + exm83523 + exm1884673 + exm538564 + exm2264237 + exm396794	0.723714	0.100584	0.978304	0.97931	0.00347259	0.00164632	0.00402702	0.00112549	0.007156
exm537522 + exmrs3097671 + exm83523 + exm1884673 + exm538564 + exm2264237 + exm791954	0.731351	1.14535e-06	0.977074	0.978083	0.00193743	0.000749939	0.00323094	0.000767004	0.000203508
exm537522 + exmrs3097671 + exm83523 + exm1884673 + exm538564 + exm396794 + exm791954	0.723629	0.00838336	0.977165	0.978157	0.00226082	0.00115507	0.00247448	0.00700406	0.000379022
exm537522 + exmrs3097671 + exm83523 + exm1884673 + exm2264237 + exm396794 + exm791954	0.731707	0.0302971	0.978246	0.979436	0.00372729	0.00174404	0.000871812	0.00973859	0.000487653
exm537522 + exmrs3097671 + exm83523 + exm538564 + exm2264237 + exm396794 + exm791954	0.729689	0.976545	0.977852	0.97884	0.000332539	0.00652499	0.00119989	0.00684203	0.000715036
exm537522 + exmrs3097671 + exm1884673 + exm538564 + exm2264237 + exm396794 + exm791954	0.727449	0.0347443	0.978116	0.979094	0.000280865	0.00439598	0.000937695	0.00784429	0.000387084
exm537522 + exmrs3129294 + exm83523 + exm1884673 + exm538564 + exm2264237 + exm396794	0.722498	0.0889814	0.0273816	0.164871	0.00323684	0.00165437	0.00564576	0.00165065	0.00780232
exm537522 + exmrs3129294 + exm83523 + exm1884673 + exm538564 + exm2264237 + exm791954	0.727326	9.74784e-07	0.0412352	0.158596	0.00190821	0.000780881	0.00487977	0.00101921	0.000279737
exm537522 + exmrs3129294 + exm83523 + exm1884673 + exm538564 + exm396794 + exm791954	0.725125	0.00791422	0.049215	0.151383	0.00224215	0.00121746	0.00353704	0.00738304	0.000482458
exm537522 + exmrs3129294 + exm83523 + exm1884673 + exm2264237 + exm396794 + exm791954	0.733111	0.0270512	0.00520208	0.20367	0.0035578	0.00176692	0.00126071	0.0102516	0.000598206
exm537522 + exmrs3129294 + exm83523 + exm538564 + exm2264237 + exm396794 + exm791954	0.726437	0.921606	0.0307388	0.201379	0.000325718	0.00907885	0.0017578	0.00729268	0.00087383
exm537522 + exmrs3129294 + exm1884673 + exm538564 + exm2264237 + exm396794 + exm791954	0.726414	0.0320631	0.0276771	0.226728	0.000294692	0.00624695	0.00139137	0.00831007	0.000479412
exm537522 + exm83523 + exm1884673 + exm538564 + exm2264237 + exm396794 + exm791954	0.744357	0.0144249	0.000596512	0.00304992	0.00113971	0.00483355	0.00135482	0.0091332	0.000409395
exmrs3097671 + exmrs3129294 + exm83523 + exm1884673 + exm538564 + exm2264237 + exm396794	0.720753	0.0943759	0.0572697	0.121926	0.00310881	0.0016439	0.0048425	0.00179864	0.00789392
exmrs3097671 + exmrs3129294 + exm83523 + exm1884673 + exm538564 + exm2264237 + exm791954	0.7259	1.11553e-06	0.0821201	0.115729	0.00182918	0.000770054	0.00411193	0.00108644	0.000268446
exmrs3097671 + exmrs3129294 + exm83523 + exm1884673 + exm538564 + exm396794 + exm791954	0.722923	0.00852171	0.0916313	0.113943	0.00218411	0.00120103	0.00305199	0.00738517	0.000465568
exmrs3097671 + exmrs3129294 + exm83523 + exm1884673 + exm2264237 + exm396794 + exm791954	0.731784	0.0292252	0.0116162	0.15877	0.00345371	0.00177474	0.00138055	0.0103044	0.000579689
exmrs3097671 + exmrs3129294 + exm83523 + exm538564 + exm2264237 + exm396794 + exm791954	0.725501	0.954476	0.062884	0.151284	0.00031365	0.00783699	0.00189385	0.00733608	0.000839145
exmrs3097671 + exmrs3129294 + exm1884673 + exm538564 + exm2264237 + exm396794 + exm791954	0.72557	0.0343156	0.0576655	0.171358	0.000293785	0.00536322	0.00152277	0.00838528	0.000459576
exmrs3097671 + exm83523 + exm1884673 + exm538564 + exm2264237 + exm396794 + exm791954	0.742071	0.0157117	0.0014008	0.00297248	0.00113305	0.00425301	0.00146449	0.00909654	0.00038784
exmrs3129294 + exm83523 + exm1884673 + exm538564 + exm2264237 + exm396794 + exm791954	0.734162	0.0191536	0.00234078	0.00193395	0.000967657	0.000667322	0.00197066	0.0101072	0.000324207
exm537513 + exm537522 + exmrs3097671 + exmrs3129294 + exm83523 + exm1884673 + exm538564 + exm2264237	0.726117	1.11958e-05	0.00144264	0.978069	0.97738	0.0829817	0.00222835	0.00140073	0.00100759	0.00042802
exm537513 + exm537522 + exmrs3097671 + exmrs3129294 + exm83523 + exm1884673 + exm538564 + exm396794	0.715825	0.032163	0.00254542	0.978109	0.977475	0.0866123	0.00263386	0.00219823	0.000675926	0.00571773
exm537513 + exm537522 + exmrs3097671 + exmrs3129294 + exm83523 + exm1884673 + exm538564 + exm791954	0.722094	2.29223e-08	0.00107731	0.976825	0.975964	0.0846947	0.00176347	0.00104111	0.000486444	7.94023e-05
exm537513 + exm537522 + exmrs3097671 + exmrs3129294 + exm83523 + exm1884673 + exm2264237 + exm396794	0.726538	0.099114	0.004896	0.979066	0.978837	0.128424	0.0044676	0.00298857	0.000539862	0.00839183
exm537513 + exm537522 + exmrs3097671 + exmrs3129294 + exm83523 + exm1884673 + exm2264237 + exm791954	0.725309	1.17958e-06	0.00202116	0.97808	0.977619	0.126021	0.00264705	0.00157623	0.000286192	0.00011251
exm537513 + exm537522 + exmrs3097671 + exmrs3129294 + exm83523 + exm1884673 + exm396794 + exm791954	0.715696	0.00860208	0.00426884	0.978132	0.977771	0.118207	0.00274855	0.00239919	0.00751936	0.00022015
exm537513 + exm537522 + exmrs3097671 + exmrs3129294 + exm83523 + exm538564 + exm2264237 + exm396794	0.724296	0.595517	0.000884655	0.978667	0.977972	0.121924	0.000467897	0.00157608	0.000747134	0.00569942
exm537513 + exm537522 + exmrs3097671 + exmrs3129294 + exm83523 + exm538564 + exm2264237 + exm791954	0.725976	6.8799e-08	0.000335609	0.977605	0.97665	0.11198	0.000188243	0.00130095	0.000387683	0.000121433
exm537513 + exm537522 + exmrs3097671 + exmrs3129294 + exm83523 + exm538564 + exm396794 + exm791954	0.721649	0.302862	0.000615828	0.977645	0.976766	0.110909	0.000279957	0.000826317	0.00500103	0.000230391
exm537513 + exm537522 + exmrs3097671 + exmrs3129294 + exm83523 + exm2264237 + exm396794 + exm791954	0.729544	0.732689	0.00130413	0.978698	0.978207	0.16375	0.000476246	0.000500693	0.00773109	0.000302934
exm537513 + exm537522 + exmrs3097671 + exmrs3129294 + exm1884673 + exm538564 + exm2264237 + exm396794	0.727135	0.1021	0.00113371	0.978901	0.978275	0.137648	0.000561844	0.00117003	0.000560497	0.00613011
exm537513 + exm537522 + exmrs3097671 + exmrs3129294 + exm1884673 + exm538564 + exm2264237 + exm791954	0.726007	7.55919e-07	0.000449624	0.977899	0.977022	0.128645	0.000208266	0.00090964	0.000354755	6.79312e-05
exm537513 + exm537522 + exmrs3097671 + exmrs3129294 + exm1884673 + exm538564 + exm396794 + exm791954	0.725577	0.00854781	0.000893824	0.977945	0.977135	0.122075	0.000452156	0.000582908	0.00651333	0.000137664
exm537513 + exm537522 + exmrs3097671 + exmrs3129294 + exm1884673 + exm2264237 + exm396794 + exm791954	0.725999	0.0293917	0.001748	0.978936	0.978526	0.181823	0.000559775	0.000367158	0.00869433	0.000184012
exm537513 + exm537522 + exmrs3097671 + exmrs3129294 + exm538564 + exm2264237 + exm396794 + exm791954	0.725171	0.645144	0.000287995	0.978696	0.977835	0.171727	0.00186844	0.000639924	0.00564123	0.00026831
exm537513 + exm537522 + exmrs3097671 + exm83523 + exm1884673 + exm538564 + exm2264237 + exm396794	0.738935	0.0562364	0.00124352	0.978704	0.978335	0.0038879	0.00204248	0.000935617	0.000542964	0.00648219
exm537513 + exm537522 + exmrs3097671 + exm83523 + exm1884673 + exm538564 + exm2264237 + exm791954	0.74371	1.56259e-07	0.00047383	0.977583	0.97696	0.00204365	0.000926452	0.000644747	0.000319819	4.85982e-05
exm537513 + exm537522 + exmrs3097671 + exm83523 + exm1884673 + exm538564 + exm396794 + exm791954	0.733003	0.003032	0.000895154	0.977647	0.977111	0.0023286	0.00152243	0.000465568	0.00624534	0.000107081
exm537513 + exm537522 + exmrs3097671 + exm83523 + exm1884673 + exm2264237 + exm396794 + exm791954	0.738328	0.0144378	0.00180186	0.978711	0.978527	0.0041226	0.00221417	0.000375321	0.00931646	0.000152683
exm537513 + exm537522 + exmrs3097671 + exm83523 + exm538564 + exm2264237 + exm396794 + exm791954	0.743836	0.490241	0.000289116	0.978291	0.97763	0.000335126	0.00122956	0.000543365	0.006265	0.000171843
exm537513 + exm537522 + exmrs3097671 + exm1884673 + exm538564 + exm2264237 + exm396794 + exm791954	0.741435	0.0127813	0.000389277	0.978512	0.977918	0.000320586	0.000862257	0.000398062	0.00712937	0.000102176
exm537513 + exm537522 + exmrs3129294 + exm83523 + exm1884673 + exm538564 + exm2264237 + exm396794	0.73419	0.05317	0.00470261	0.513434	0.187808	0.00359382	0.0019923	0.00194265	0.00102333	0.00741265
exm537513 + exm537522 + exmrs3129294 + exm83523 + exm1884673 + exm538564 + exm2264237 + exm791954	0.736133	1.78258e-07	0.0019196	0.306251	0.178718	0.00203764	0.000939192	0.00147088	0.000569353	8.75121e-05
exm537513 + exm537522 + exmrs3129294 + exm83523 + exm1884673 + exm538564 + exm396794 + exm791954	0.731231	0.00327538	0.00303271	0.350174	0.176099	0.00233094	0.00154754	0.000998418	0.0069325	0.000170121
exm537513 + exm537522 + exmrs3129294 + exm83523 + exm1884673 + exm2264237 + exm396794 + exm791954	0.736586	0.0141108	0.00563064	0.784421	0.240583	0.00393626	0.00216942	0.000705882	0.0100779	0.000232752
exm537513 + exm537522 + exmrs3129294 + exm83523 + exm538564 + exm2264237 + exm396794 + exm791954	0.735343	0.503667	0.00127067	0.295489	0.236798	0.00033868	0.00261748	0.00105212	0.00699914	0.000273381
exm537513 + exm537522 + exmrs3129294 + exm1884673 + exm538564 + exm2264237 + exm396794 + exm791954	0.736287	0.0135853	0.00166754	0.346075	0.262669	0.00033575	0.00186617	0.000783648	0.00793326	0.00016156
exm537513 + exm537522 + exm83523 + exm1884673 + exm538564 + exm2264237 + exm396794 + exm791954	0.752106	0.00571007	0.00158447	0.523766	0.00320972	0.00137168	0.00140152	0.000776862	0.00855826	0.000128426
exm537513 + exmrs3097671 + exmrs3129294 + exm83523 + exm1884673 + exm538564 + exm2264237 + exm396794	0.735392	0.0528027	0.00162938	0.224701	0.125354	0.00346823	0.00203075	0.00119821	0.000937642	0.00740974
exm537513 + exmrs3097671 + exmrs3129294 + exm83523 + exm1884673 + exm538564 + exm2264237 + exm791954	0.737223	1.56924e-07	0.000615182	0.113016	0.117589	0.00193693	0.000945392	0.00087859	0.000486615	6.78313e-05
exm537513 + exmrs3097671 + exmrs3129294 + exm83523 + exm1884673 + exm538564 + exm396794 + exm791954	0.731684	0.0031292	0.00112876	0.147416	0.119988	0.00226622	0.00157502	0.000616342	0.00679915	0.000138268
exm537513 + exmrs3097671 + exmrs3129294 + exm83523 + exm1884673 + exm2264237 + exm396794 + exm791954	0.7371	0.0141431	0.0023118	0.420976	0.172674	0.00383518	0.00225211	0.000640588	0.0101008	0.000189076
exm537513 + exmrs3097671 + exmrs3129294 + exm83523 + exm538564 + exm2264237 + exm396794 + exm791954	0.737031	0.481724	0.000393945	0.106751	0.161371	0.00032081	0.00158893	0.00092274	0.00694678	0.000212264
exm537513 + exmrs3097671 + exmrs3129294 + exm1884673 + exm538564 + exm2264237 + exm396794 + exm791954	0.737468	0.0129128	0.000525009	0.130842	0.18007	0.000338085	0.00112827	0.000697081	0.00788754	0.000126666
exm537513 + exmrs3097671 + exm83523 + exm1884673 + exm538564 + exm2264237 + exm396794 + exm791954	0.749053	0.00553813	0.000534324	0.243201	0.00310114	0.00139186	0.000865862	0.000673965	0.00834498	9.72561e-05
exm537513 + exmrs3129294 + exm83523 + exm1884673 + exm538564 + exm2264237 + exm396794 + exm791954	0.750802	0.00541162	0.000288651	0.372562	0.00312612	0.00131673	0.00231599	0.00101726	0.00946733	0.000205659
exm537522 + exmrs3097671 + exmrs3129294 + exm83523 + exm1884673 + exm538564 + exm2264237 + exm396794	0.727112	0.0878581	0.977973	0.978663	0.111576	0.00295259	0.00158387	0.00376056	0.00138544	0.00807127
exm537522 + exmrs3097671 + exmrs3129294 + exm83523 + exm1884673 + exm538564 + exm2264237 + exm791954	0.732397	9.22756e-07	0.976726	0.977387	0.104958	0.00169606	0.000735837	0.00313438	0.00084722	0.000249513
exm537522 + exmrs3097671 + exmrs3129294 + exm83523 + exm1884673 + exm538564 + exm396794 + exm791954	0.728953	0.00753328	0.976791	0.977436	0.102853	0.00202569	0.00115811	0.00233725	0.00759899	0.000433204
exm537522 + exmrs3097671 + exmrs3129294 + exm83523 + exm1884673 + exm2264237 + exm396794 + exm791954	0.737261	0.0271885	0.97795	0.978852	0.146616	0.00331322	0.00173641	0.00107736	0.0106135	0.000555019
exm537522 + exmrs3097671 + exmrs3129294 + exm83523 + exm538564 + exm2264237 + exm396794 + exm791954	0.731369	0.91732	0.977532	0.978219	0.138885	0.000289354	0.0061517	0.00148549	0.00755159	0.000796241
exm537522 + exmrs3097671 + exmrs3129294 + exm1884673 + exm538564 + exm2264237 + exm396794 + exm791954	0.731761	0.0312861	0.977827	0.97852	0.158229	0.000276407	0.00418647	0.00117466	0.0085747	0.00043772
exm537522 + exmrs3097671 + exm83523 + exm1884673 + exm538564 + exm2264237 + exm396794 + exm791954	0.747879	0.0141678	0.977512	0.978489	0.00282103	0.00108843	0.0032823	0.00113073	0.0093405	0.000364865
exm537522 + exmrs3129294 + exm83523 + exm1884673 + exm538564 + exm2264237 + exm396794 + exm791954	0.744212	0.0127707	0.0396612	0.194945	0.00270881	0.0011189	0.00468962	0.00163317	0.0099526	0.00045866
exmrs3097671 + exmrs3129294 + exm83523 + exm1884673 + exm538564 + exm2264237 + exm396794 + exm791954	0.743092	0.0136799	0.0798758	0.144814	0.00259004	0.00110457	0.00396778	0.00175878	0.0100221	0.000437333
exm537513 + exm537522 + exmrs3097671 + exmrs3129294 + exm83523 + exm1884673 + exm538564 + exm2264237 + exm396794	0.741368	0.0478165	0.00127061	0.978414	0.977738	0.114914	0.00332836	0.0019586	0.000861687	0.000674699	0.00750813
exm537513 + exm537522 + exmrs3097671 + exmrs3129294 + exm83523 + exm1884673 + exm538564 + exm2264237 + exm791954	0.744357	1.21447e-07	0.000481792	0.977255	0.9763	0.106701	0.00180823	0.000903717	0.000618614	0.000354124	6.14675e-05
exm537513 + exm537522 + exmrs3097671 + exmrs3129294 + exm83523 + exm1884673 + exm538564 + exm396794 + exm791954	0.738136	0.00267601	0.000933212	0.977293	0.976424	0.108462	0.0021113	0.00152781	0.000437963	0.00694559	0.000126281
exm537513 + exm537522 + exmrs3097671 + exmrs3129294 + exm83523 + exm1884673 + exm2264237 + exm396794 + exm791954	0.743092	0.0128595	0.00193242	0.978451	0.978003	0.160355	0.00371732	0.00220777	0.000469977	0.0103461	0.000178475
exm537513 + exm537522 + exmrs3097671 + exmrs3129294 + exm83523 + exm538564 + exm2264237 + exm396794 + exm791954	0.74303	0.444486	0.000303168	0.978004	0.977059	0.148557	0.000297615	0.00114632	0.00067628	0.00708906	0.000196472
exm537513 + exm537522 + exmrs3097671 + exmrs3129294 + exm1884673 + exm538564 + exm2264237 + exm396794 + exm791954	0.742992	0.0113148	0.000402583	0.978256	0.97739	0.16657	0.000317236	0.000811742	0.000500062	0.00799256	0.000118186
exm537513 + exm537522 + exmrs3097671 + exm83523 + exm1884673 + exm538564 + exm2264237 + exm396794 + exm791954	0.755129	0.00479555	0.000412327	0.977974	0.977326	0.00296062	0.00133765	0.000615269	0.000484183	0.00847608	8.91645e-05
exm537513 + exm537522 + exmrs3129294 + exm83523 + exm1884673 + exm538564 + exm2264237 + exm396794 + exm791954	0.75104	0.00502769	0.00177276	0.308818	0.227734	0.00287852	0.00134187	0.0013534	0.000933301	0.00947903	0.000146188
exm537513 + exmrs3097671 + exmrs3129294 + exm83523 + exm1884673 + exm538564 + exm2264237 + exm396794 + exm791954	0.75153	0.00470888	0.00055774	0.112734	0.15397	0.00273011	0.00135177	0.000798716	0.000811511	0.00941135	0.000112355
exm537522 + exmrs3097671 + exmrs3129294 + exm83523 + exm1884673 + exm538564 + exm2264237 + exm396794 + exm791954	0.748884	0.0122071	0.977174	0.977836	0.132157	0.00243149	0.00105627	0.00303421	0.00137001	0.0103333	0.000410964
exm537513 + exm537522 + exmrs3097671 + exmrs3129294 + exm83523 + exm1884673 + exm538564 + exm2264237 + exm396794 + exm791954	0.757637	0.00402605	0.0004311	0.977665	0.976721	0.140918	0.00258073	0.00129274	0.000561639	0.000588601	0.00961431	0.000102999
