# Supplementary material for: Exonic Variants Associated with Development of Aspirin Exacerbated Respiratory Diseases
Source: PLoS One. 2014 Nov 5;9(11):e111887. doi: 10.1371/journal.pone.0111887 (PMC4221198; doi:10.1371/journal.pone.0111887)
Supplement: Table S5 — Comparison between top nine genes in Exome data and top 100 genes in GWAS data. (XLS) [file pone.0111887.s007.xls]

## Sheet: Sheet1
Gene	600K GWAS		EXOME		Pubmed search
	SNP_ID	p-value	SNP_ID	p-value
HLA-DPB1			exm537513	3.4e-08	HLA-DPB1(rs1042151, p=5.11E-07): Genome-wide association study of aspirin-exacerbated respiratory disease in a Korean population,Hum Genet. 2013 Mar;132(3):313-21.
HLA-DPA1			exm-rs3097671	3.19e-06
HLA-DPB2	HLA-DPB2 HLA-DPB2 HLA-DPB2	0.0001539 0.0001539 0.0002766	exm-rs3097671	3.19e-06
CHIA			exm83523	3e-05
THRA			exm1884673	6.2e-05
ZBTB22			exm538564	9.25e-05
LOC401320			exm2264237	0.00011
SLC30A9			exm396794	0.00014
TSC1	rs10901220 rs1073123 rs11243929 rs7874234	0.00007238 0.00007238 0.0000876 0.0003444	exm791954	0.00024
